# Supplementary material for: The N-terminus of Spt16 anchors FACT to MCM2–7 for parental histone recycling
Source: Nucleic Acids Res. 2023 Oct 18;51(21):11549–67. doi: 10.1093/nar/gkad846 (PMC10681723; doi:10.1093/nar/gkad846)
Supplement: gkad846_Supplemental_Files [file gkad846_supplemental_files.zip]

Archive with 3 entries (3 files):
- 2023 0919 Supporting Information.pdf
- Table S6.xlsx
- Table S7.xlsx
