# Supplementary material for: The N-terminus of Spt16 anchors FACT to MCM2–7 for parental histone recycling
Source: Nucleic Acids Res. 2023 Oct 18;51(21):11549–67. doi: 10.1093/nar/gkad846 (PMC10681723; doi:10.1093/nar/gkad846)
Supplement: gkad846_Supplemental_Files [file gkad846_supplemental_files.zip › Table S6.xlsx]

## Sheet: Sheet1
Table S6 Reduced co-purified proteins with Spt16-TAP at spt16-∆N
Accession ID	Gene Name	Description	Fold Change	P Value
P38132	MCM7	DNA replication licensing factor MCM7 OS=Saccharomyces cerevisiae (strain ATCC 204508 / S288c) OX=559292 GN=MCM7 PE=1 SV=4	0.000145732	0.006789
Q04081	PPM1	Leucine carboxyl methyltransferase 1 OS=Saccharomyces cerevisiae (strain ATCC 204508 / S288c) OX=559292 GN=PPM1 PE=1 SV=1	0.000575262	0.114905
P89105	CTR9	RNA polymerase-associated protein CTR9 OS=Saccharomyces cerevisiae (strain ATCC 204508 / S288c) OX=559292 GN=CTR9 PE=1 SV=3	0.00212219	1.2e-05
P38351	PAF1	RNA polymerase II-associated protein 1 OS=Saccharomyces cerevisiae (strain ATCC 204508 / S288c) OX=559292 GN=PAF1 PE=1 SV=1	0.00425761	0.005034
Q12161	PSH1	RING finger protein PSH1 OS=Saccharomyces cerevisiae (strain ATCC 204508 / S288c) OX=559292 GN=PSH1 PE=1 SV=1	0.00530627	1e-06
P38439	LEO1	RNA polymerase-associated protein LEO1 OS=Saccharomyces cerevisiae (strain ATCC 204508 / S288c) OX=559292 GN=LEO1 PE=1 SV=1	0.00606099	0.000626
P39715	ECM1	Shuttling pre-60S factor ECM1 OS=Saccharomyces cerevisiae (strain ATCC 204508 / S288c) OX=559292 GN=ECM1 PE=1 SV=2	0.00922978	0.000119
P53840	TOF1	Topoisomerase 1-associated factor 1 OS=Saccharomyces cerevisiae (strain ATCC 204508 / S288c) OX=559292 GN=TOF1 PE=1 SV=1	0.010695	6e-05
Q04659	CSM3	Chromosome segregation in meiosis protein 3 OS=Saccharomyces cerevisiae (strain ATCC 204508 / S288c) OX=559292 GN=CSM3 PE=1 SV=1	0.0115958	2.4e-05
Q12433	AHC1	Protein AHC1 OS=Saccharomyces cerevisiae (strain ATCC 204508 / S288c) OX=559292 GN=AHC1 PE=1 SV=1	0.0126921	1e-06
P53064	RTF1	RNA polymerase-associated protein RTF1 OS=Saccharomyces cerevisiae (strain ATCC 204508 / S288c) OX=559292 GN=RTF1 PE=1 SV=2	0.0131506	8e-05
P36012	CSE4	Histone H3-like centromeric protein CSE4 OS=Saccharomyces cerevisiae (strain ATCC 204508 / S288c) OX=559292 GN=CSE4 PE=1 SV=2	0.0151929	0.002903
P0C2H9	RPL31B	60S ribosomal protein L31-B OS=Saccharomyces cerevisiae (strain ATCC 204508 / S288c) OX=559292 GN=RPL31B PE=1 SV=1	0.0192093	0.380267
P40208	GID8	Glucose-induced degradation protein 8 OS=Saccharomyces cerevisiae (strain ATCC 204508 / S288c) OX=559292 GN=GID8 PE=1 SV=1	0.0241441	0.381496
P25554	SGF29	SAGA-associated factor 29 OS=Saccharomyces cerevisiae (strain ATCC 204508 / S288c) OX=559292 GN=SGF29 PE=1 SV=2	0.024933	0.000271
Q06697	CDC73	Cell division control protein 73 OS=Saccharomyces cerevisiae (strain ATCC 204508 / S288c) OX=559292 GN=CDC73 PE=1 SV=1	0.0250324	0.003415
P22136	AEP2	ATPase expression protein 2, mitochondrial OS=Saccharomyces cerevisiae (strain ATCC 204508 / S288c) OX=559292 GN=AEP2 PE=1 SV=3	0.025744	0.375315
P32494	NGG1	Chromatin-remodeling complexes subunit NGG1 OS=Saccharomyces cerevisiae (strain ATCC 204508 / S288c) OX=559292 GN=NGG1 PE=1 SV=1	0.026811	0.001303
P39875	EXO1	Exodeoxyribonuclease 1 OS=Saccharomyces cerevisiae (strain ATCC 204508 / S288c) OX=559292 GN=EXO1 PE=1 SV=2	0.0291548	0.07211
P53685	HST1	NAD-dependent protein deacetylase HST1 OS=Saccharomyces cerevisiae (strain ATCC 204508 / S288c) OX=559292 GN=HST1 PE=1 SV=1	0.0298748	0.054138
P07347	ARD1	N-terminal acetyltransferase A complex catalytic subunit ARD1 OS=Saccharomyces cerevisiae (strain ATCC 204508 / S288c) OX=559292 GN=ARD1 PE=1 SV=2	0.0329831	0.057273
P36038	CBT1	Cytochrome b termination protein 1 OS=Saccharomyces cerevisiae (strain ATCC 204508 / S288c) OX=559292 GN=CBT1 PE=1 SV=1	0.0329897	0.511465
Q03330	GCN5	Histone acetyltransferase GCN5 OS=Saccharomyces cerevisiae (strain ATCC 204508 / S288c) OX=559292 GN=GCN5 PE=1 SV=1	0.0330374	0.012199
P40340	YTA7	Tat-binding homolog 7 OS=Saccharomyces cerevisiae (strain ATCC 204508 / S288c) OX=559292 GN=YTA7 PE=1 SV=2	0.037708	0.000803
Q02516	HAP5	Transcriptional activator HAP5 OS=Saccharomyces cerevisiae (strain ATCC 204508 / S288c) OX=559292 GN=HAP5 PE=1 SV=1	0.0383404	0.374902
P25649	AHC2	ADA histone acetyltransferase complex component 2 OS=Saccharomyces cerevisiae (strain ATCC 204508 / S288c) OX=559292 GN=AHC2 PE=1 SV=1	0.0412321	0.022758
P53633	YIP3	Prenylated Rab acceptor 1 OS=Saccharomyces cerevisiae (strain ATCC 204508 / S288c) OX=559292 GN=YIP3 PE=1 SV=2	0.0510927	0.060998
P32504	CBF2	Centromere DNA-binding protein complex CBF3 subunit A OS=Saccharomyces cerevisiae (strain ATCC 204508 / S288c) OX=559292 GN=CBF2 PE=1 SV=1	0.0580295	0.001035
P32657	CHD1	Chromo domain-containing protein 1 OS=Saccharomyces cerevisiae (strain ATCC 204508 / S288c) OX=559292 GN=CHD1 PE=1 SV=1	0.0703532	7.7e-05
P30619	SEC1	Protein transport protein SEC1 OS=Saccharomyces cerevisiae (strain ATCC 204508 / S288c) OX=559292 GN=SEC1 PE=1 SV=1	0.0722378	0.026597
P38766	RRM3	ATP-dependent DNA helicase RRM3 OS=Saccharomyces cerevisiae (strain ATCC 204508 / S288c) OX=559292 GN=RRM3 PE=1 SV=1	0.0734436	0.000572
P36124	SET3	SET domain-containing protein 3 OS=Saccharomyces cerevisiae (strain ATCC 204508 / S288c) OX=559292 GN=SET3 PE=1 SV=1	0.0747154	6.4e-05
P38335	MTC4	Maintenance of telomere capping protein 4 OS=Saccharomyces cerevisiae (strain ATCC 204508 / S288c) OX=559292 GN=MTC4 PE=1 SV=1	0.0758284	0.736526
Q02725	VTC3	Vacuolar transporter chaperone 3 OS=Saccharomyces cerevisiae (strain ATCC 204508 / S288c) OX=559292 GN=VTC3 PE=1 SV=1	0.0781385	0.597205
P54861	DNM1	Dynamin-related protein DNM1 OS=Saccharomyces cerevisiae (strain ATCC 204508 / S288c) OX=559292 GN=DNM1 PE=1 SV=1	0.0796614	0.091459
P36139	PET10	Protein PET10 OS=Saccharomyces cerevisiae (strain ATCC 204508 / S288c) OX=559292 GN=PET10 PE=1 SV=3	0.0809897	0.002476
P38121	POL12	DNA polymerase alpha subunit B OS=Saccharomyces cerevisiae (strain ATCC 204508 / S288c) OX=559292 GN=POL12 PE=1 SV=1	0.084493	5e-06
Q99359	RAD61	Protein RAD61 OS=Saccharomyces cerevisiae (strain ATCC 204508 / S288c) OX=559292 GN=RAD61 PE=1 SV=1	0.085523	0.005484
P38262	SIF2	SIR4-interacting protein SIF2 OS=Saccharomyces cerevisiae (strain ATCC 204508 / S288c) OX=559292 GN=SIF2 PE=1 SV=2	0.0858689	0.020591
P53096	HOS2	Probable histone deacetylase HOS2 OS=Saccharomyces cerevisiae (strain ATCC 204508 / S288c) OX=559292 GN=HOS2 PE=1 SV=1	0.0867113	0.034359
P32862	RGT1	Glucose transport transcription regulator RGT1 OS=Saccharomyces cerevisiae (strain ATCC 204508 / S288c) OX=559292 GN=RGT1 PE=1 SV=1	0.090487	0.07782
P32790	SLA1	Actin cytoskeleton-regulatory complex protein SLA1 OS=Saccharomyces cerevisiae (strain ATCC 204508 / S288c) OX=559292 GN=SLA1 PE=1 SV=1	0.0920891	0.10556
Q08601	MCA1	Metacaspase-1 OS=Saccharomyces cerevisiae (strain ATCC 204508 / S288c) OX=559292 GN=MCA1 PE=1 SV=2	0.0934793	0.028274
P07342	ILV2	Acetolactate synthase catalytic subunit, mitochondrial OS=Saccharomyces cerevisiae (strain ATCC 204508 / S288c) OX=559292 GN=ILV2 PE=1 SV=1	0.0946887	0.000837
P38820	UBA4	Adenylyltransferase and sulfurtransferase UBA4 OS=Saccharomyces cerevisiae (strain ATCC 204508 / S288c) OX=559292 GN=UBA4 PE=1 SV=1	0.097825	0.344988
P25588	MRC1	Mediator of replication checkpoint protein 1 OS=Saccharomyces cerevisiae (strain ATCC 204508 / S288c) OX=559292 GN=MRC1 PE=1 SV=3	0.101266	0.001181
P42900	SLS1	Sigma-like sequence protein 1, mitochondrial OS=Saccharomyces cerevisiae (strain ATCC 204508 / S288c) OX=559292 GN=SLS1 PE=1 SV=1	0.102892	1.9e-05
P40328	YTA6	Probable 26S proteasome subunit YTA6 OS=Saccharomyces cerevisiae (strain ATCC 204508 / S288c) OX=559292 GN=YTA6 PE=1 SV=2	0.10825	6.3e-05
P53202	CUL3	Cullin-3 OS=Saccharomyces cerevisiae (strain ATCC 204508 / S288c) OX=559292 GN=CUL3 PE=1 SV=1	0.109121	0.002243
P25357	SNT1	Probable DNA-binding protein SNT1 OS=Saccharomyces cerevisiae (strain ATCC 204508 / S288c) OX=559292 GN=SNT1 PE=1 SV=2	0.113962	3.2e-05
Q12311	NTO1	NuA3 HAT complex component NTO1 OS=Saccharomyces cerevisiae (strain ATCC 204508 / S288c) OX=559292 GN=NTO1 PE=1 SV=1	0.113974	0.001419
Q02336	ADA2	Transcriptional adapter 2 OS=Saccharomyces cerevisiae (strain ATCC 204508 / S288c) OX=559292 GN=ADA2 PE=1 SV=1	0.114713	0.013488
Q12449	AHA1	Hsp90 co-chaperone AHA1 OS=Saccharomyces cerevisiae (strain ATCC 204508 / S288c) OX=559292 GN=AHA1 PE=1 SV=1	0.114737	0.395423
P32770	NRP1	Putative RNA-binding protein involved in heterochromatin assembly OS=Saccharomyces cerevisiae (strain ATCC 204508 / S288c) OX=559292 GN=NRP1 PE=1 SV=2	0.11679	0.003123
P53090	ARO8	Aromatic/aminoadipate aminotransferase 1 OS=Saccharomyces cerevisiae (strain ATCC 204508 / S288c) OX=559292 GN=ARO8 PE=1 SV=1	0.119652	0.365336
P38199	HEK2	Heterogeneous nuclear rnp K-like protein 2 OS=Saccharomyces cerevisiae (strain ATCC 204508 / S288c) OX=559292 GN=HEK2 PE=1 SV=1	0.12285	0.782114
P46948	SKI6	Exosome complex component SKI6 OS=Saccharomyces cerevisiae (strain ATCC 204508 / S288c) OX=559292 GN=SKI6 PE=1 SV=1	0.126847	0.246998
P53861	ELA1	Elongin-A OS=Saccharomyces cerevisiae (strain ATCC 204508 / S288c) OX=559292 GN=ELA1 PE=1 SV=1	0.127746	0.37316
Q06266	TOS4	Protein TOS4 OS=Saccharomyces cerevisiae (strain ATCC 204508 / S288c) OX=559292 GN=TOS4 PE=1 SV=1	0.132652	0.016562
P31380	FUN30	ATP-dependent helicase FUN30 OS=Saccharomyces cerevisiae (strain ATCC 204508 / S288c) OX=559292 GN=FUN30 PE=1 SV=1	0.133054	0.001116
P21576	VPS1	Vacuolar protein sorting-associated protein 1 OS=Saccharomyces cerevisiae (strain ATCC 204508 / S288c) OX=559292 GN=VPS1 PE=1 SV=2	0.133182	0.000346
P38070	YPK3	Serine/threonine-protein kinase YPK3 OS=Saccharomyces cerevisiae (strain ATCC 204508 / S288c) OX=559292 GN=YPK3 PE=1 SV=1	0.135785	0.626243
Q06665	RAD34	DNA repair protein RAD34 OS=Saccharomyces cerevisiae (strain ATCC 204508 / S288c) OX=559292 GN=RAD34 PE=1 SV=1	0.141291	0.174672
P34072	MKS1	Negative regulator of RAS-cAMP pathway OS=Saccharomyces cerevisiae (strain ATCC 204508 / S288c) OX=559292 GN=MKS1 PE=1 SV=2	0.144005	0.070256
P26637	CDC60	Leucine--tRNA ligase, cytoplasmic OS=Saccharomyces cerevisiae (strain ATCC 204508 / S288c) OX=559292 GN=CDC60 PE=1 SV=1	0.149192	0.055499
P13382	POL1	DNA polymerase alpha catalytic subunit A OS=Saccharomyces cerevisiae (strain ATCC 204508 / S288c) OX=559292 GN=POL1 PE=1 SV=2	0.150566	9.1e-05
P17442	PHO81	Phosphate system positive regulatory protein PHO81 OS=Saccharomyces cerevisiae (strain ATCC 204508 / S288c) OX=559292 GN=PHO81 PE=1 SV=2	0.152005	0.007318
P32644	ECM32	Putative ATP-dependent RNA helicase ECM32 OS=Saccharomyces cerevisiae (strain ATCC 204508 / S288c) OX=559292 GN=ECM32 PE=1 SV=1	0.152185	0.138803
P40480	HOS4	Protein HOS4 OS=Saccharomyces cerevisiae (strain ATCC 204508 / S288c) OX=559292 GN=HOS4 PE=1 SV=1	0.155898	1.4e-05
Q04093	YDR444W	Putative lipase YDR444W OS=Saccharomyces cerevisiae (strain ATCC 204508 / S288c) OX=559292 GN=YDR444W PE=1 SV=1	0.157319	0.000707
P34218	SAS3	Histone acetyltransferase SAS3 OS=Saccharomyces cerevisiae (strain ATCC 204508 / S288c) OX=559292 GN=SAS3 PE=1 SV=1	0.15759	0.001814
P53733	RSM19	37S ribosomal protein S19, mitochondrial OS=Saccharomyces cerevisiae (strain ATCC 204508 / S288c) OX=559292 GN=RSM19 PE=1 SV=1	0.159413	0.108123
Q03653	EFR3	Protein EFR3 OS=Saccharomyces cerevisiae (strain ATCC 204508 / S288c) OX=559292 GN=EFR3 PE=1 SV=1	0.165119	0.071789
P29311	BMH1	Protein BMH1 OS=Saccharomyces cerevisiae (strain ATCC 204508 / S288c) OX=559292 GN=BMH1 PE=1 SV=4	0.167744	0.314839
P25302	SWI4	Regulatory protein SWI4 OS=Saccharomyces cerevisiae (strain ATCC 204508 / S288c) OX=559292 GN=SWI4 PE=1 SV=2	0.168494	0.000655
P47027	DPB11	DNA replication regulator DPB11 OS=Saccharomyces cerevisiae (strain ATCC 204508 / S288c) OX=559292 GN=DPB11 PE=1 SV=1	0.169085	0.009029
P53438	SOK2	Protein SOK2 OS=Saccharomyces cerevisiae (strain ATCC 204508 / S288c) OX=559292 GN=SOK2 PE=1 SV=1	0.170783	0.125665
P23615	SPT6	Transcription elongation factor SPT6 OS=Saccharomyces cerevisiae (strain ATCC 204508 / S288c) OX=559292 GN=SPT6 PE=1 SV=1	0.171517	0.00701
P28273	OXP1	5-oxoprolinase OS=Saccharomyces cerevisiae (strain ATCC 204508 / S288c) OX=559292 GN=OXP1 PE=1 SV=2	0.172636	0.185798
P30657	PRE4	Proteasome subunit beta type-7 OS=Saccharomyces cerevisiae (strain ATCC 204508 / S288c) OX=559292 GN=PRE4 PE=1 SV=1	0.175865	0.04934
P32337	PSE1	Importin subunit beta-3 OS=Saccharomyces cerevisiae (strain ATCC 204508 / S288c) OX=559292 GN=PSE1 PE=1 SV=2	0.180061	0.084902
P24276	SSD1	Protein SSD1 OS=Saccharomyces cerevisiae (strain ATCC 204508 / S288c) OX=559292 GN=SSD1 PE=1 SV=1	0.181111	0.028133
P33329	PPZ2	Serine/threonine-protein phosphatase PP-Z2 OS=Saccharomyces cerevisiae (strain ATCC 204508 / S288c) OX=559292 GN=PPZ2 PE=1 SV=4	0.182839	0.002311
P40368	NUP82	Nucleoporin NUP82 OS=Saccharomyces cerevisiae (strain ATCC 204508 / S288c) OX=559292 GN=NUP82 PE=1 SV=2	0.186956	0.226483
P13298	URA5	Orotate phosphoribosyltransferase 1 OS=Saccharomyces cerevisiae (strain ATCC 204508 / S288c) OX=559292 GN=URA5 PE=1 SV=2	0.190007	0.271558
P16120	THR4	Threonine synthase OS=Saccharomyces cerevisiae (strain ATCC 204508 / S288c) OX=559292 GN=THR4 PE=1 SV=1	0.196174	0.420631
P27616	ADE1	Phosphoribosylaminoimidazole-succinocarboxamide synthase OS=Saccharomyces cerevisiae (strain ATCC 204508 / S288c) OX=559292 GN=ADE1 PE=1 SV=2	0.196675	0.016764
P00958	MES1	Methionine--tRNA ligase, cytoplasmic OS=Saccharomyces cerevisiae (strain ATCC 204508 / S288c) OX=559292 GN=MES1 PE=1 SV=4	0.203063	0.043638
P43535	GCN20	Protein GCN20 OS=Saccharomyces cerevisiae (strain ATCC 204508 / S288c) OX=559292 GN=GCN20 PE=1 SV=1	0.203725	0.000773
P09938	RNR2	Ribonucleoside-diphosphate reductase small chain 1 OS=Saccharomyces cerevisiae (strain ATCC 204508 / S288c) OX=559292 GN=RNR2 PE=1 SV=2	0.204692	0.397613
P22211	NPR1	Nitrogen permease reactivator protein OS=Saccharomyces cerevisiae (strain ATCC 204508 / S288c) OX=559292 GN=NPR1 PE=1 SV=2	0.20552	0.01071
P0CX14	YRF1-3	Y' element ATP-dependent helicase protein 1 copy 3 OS=Saccharomyces cerevisiae (strain ATCC 204508 / S288c) OX=559292 GN=YRF1-3 PE=2 SV=1	0.210368	0.007119
P04786	TOP1	DNA topoisomerase 1 OS=Saccharomyces cerevisiae (strain ATCC 204508 / S288c) OX=559292 GN=TOP1 PE=1 SV=2	0.210509	6.5e-05
P53165	SGF73	SAGA-associated factor 73 OS=Saccharomyces cerevisiae (strain ATCC 204508 / S288c) OX=559292 GN=SGF73 PE=1 SV=1	0.210901	0.00212
P43603	LSB3	LAS seventeen-binding protein 3 OS=Saccharomyces cerevisiae (strain ATCC 204508 / S288c) OX=559292 GN=LSB3 PE=1 SV=3	0.210943	0.019875
P38744	MCO14	Putative pterin-4-alpha-carbinolamine dehydratase OS=Saccharomyces cerevisiae (strain ATCC 204508 / S288c) OX=559292 GN=YHL018W PE=1 SV=1	0.223662	0.553428
P07149	FAS1	Fatty acid synthase subunit beta OS=Saccharomyces cerevisiae (strain ATCC 204508 / S288c) OX=559292 GN=FAS1 PE=1 SV=2	0.226135	0.000811
Q06350	CTS2	Sporulation-specific chitinase 2 OS=Saccharomyces cerevisiae (strain ATCC 204508 / S288c) OX=559292 GN=CTS2 PE=1 SV=1	0.233199	0.382732
Q07084	SSK1	Osmolarity two-component system protein SSK1 OS=Saccharomyces cerevisiae (strain ATCC 204508 / S288c) OX=559292 GN=SSK1 PE=1 SV=1	0.239696	0.002647
Q02793	SKI8	Antiviral protein SKI8 OS=Saccharomyces cerevisiae (strain ATCC 204508 / S288c) OX=559292 GN=SKI8 PE=1 SV=1	0.241989	0.296136
P22768	ARG1	Argininosuccinate synthase OS=Saccharomyces cerevisiae (strain ATCC 204508 / S288c) OX=559292 GN=ARG1 PE=1 SV=3	0.244348	0.259622
P46959	GCD14	tRNA (adenine(58)-N(1))-methyltransferase catalytic subunit TRM61 OS=Saccharomyces cerevisiae (strain ATCC 204508 / S288c) OX=559292 GN=GCD14 PE=1 SV=1	0.247348	0.007431
P38795	QNS1	Glutamine-dependent NAD(+) synthetase OS=Saccharomyces cerevisiae (strain ATCC 204508 / S288c) OX=559292 GN=QNS1 PE=1 SV=1	0.248209	0.001339
P53298	OKP1	Inner kinetochore subunit OKP1 OS=Saccharomyces cerevisiae (strain ATCC 204508 / S288c) OX=559292 GN=OKP1 PE=1 SV=1	0.250866	0.000842
P53734	DBP6	ATP-dependent RNA helicase DBP6 OS=Saccharomyces cerevisiae (strain ATCC 204508 / S288c) OX=559292 GN=DBP6 PE=1 SV=1	0.254362	0.000374
P53599	SSK2	MAP kinase kinase kinase SSK2 OS=Saccharomyces cerevisiae (strain ATCC 204508 / S288c) OX=559292 GN=SSK2 PE=1 SV=1	0.260062	0.190041
P06738	GPH1	Glycogen phosphorylase OS=Saccharomyces cerevisiae (strain ATCC 204508 / S288c) OX=559292 GN=GPH1 PE=1 SV=4	0.266965	0.031129
Q07508	LUC7	Protein LUC7 OS=Saccharomyces cerevisiae (strain ATCC 204508 / S288c) OX=559292 GN=LUC7 PE=1 SV=1	0.272483	0.176535
P48524	BUL1	Ubiquitin ligase-binding protein BUL1 OS=Saccharomyces cerevisiae (strain ATCC 204508 / S288c) OX=559292 GN=BUL1 PE=1 SV=1	0.283654	0.000863
P33441	MFT1	THO complex subunit MFT1 OS=Saccharomyces cerevisiae (strain ATCC 204508 / S288c) OX=559292 GN=MFT1 PE=1 SV=1	0.287038	0.331764
P38283	SLI15	Inner centromere protein-related protein SLI15 OS=Saccharomyces cerevisiae (strain ATCC 204508 / S288c) OX=559292 GN=SLI15 PE=1 SV=1	0.292697	0.000223
P27692	SPT5	Transcription elongation factor SPT5 OS=Saccharomyces cerevisiae (strain ATCC 204508 / S288c) OX=559292 GN=SPT5 PE=1 SV=1	0.293798	2.4e-05
Q08465	YNG1	Protein YNG1 OS=Saccharomyces cerevisiae (strain ATCC 204508 / S288c) OX=559292 GN=YNG1 PE=1 SV=1	0.294986	0.012309
P53258	MDR1	GTPase-activating protein GYP2 OS=Saccharomyces cerevisiae (strain ATCC 204508 / S288c) OX=559292 GN=MDR1 PE=1 SV=1	0.301229	0.487316
Q00955	ACC1	Acetyl-CoA carboxylase OS=Saccharomyces cerevisiae (strain ATCC 204508 / S288c) OX=559292 GN=ACC1 PE=1 SV=2	0.302496	0.005791
P28272	URA1	Dihydroorotate dehydrogenase (fumarate) OS=Saccharomyces cerevisiae (strain ATCC 204508 / S288c) OX=559292 GN=URA1 PE=1 SV=1	0.308357	0.973521
P38814	SBE22	Protein SBE22 OS=Saccharomyces cerevisiae (strain ATCC 204508 / S288c) OX=559292 GN=SBE22 PE=1 SV=1	0.3108	0.008119
P32288	GLN1	Glutamine synthetase OS=Saccharomyces cerevisiae (strain ATCC 204508 / S288c) OX=559292 GN=GLN1 PE=1 SV=4	0.312874	0.000148
P40154	IES2	Ino eighty subunit 2 OS=Saccharomyces cerevisiae (strain ATCC 204508 / S288c) OX=559292 GN=IES2 PE=1 SV=1	0.313494	0.966384
P07248	ADR1	Regulatory protein ADR1 OS=Saccharomyces cerevisiae (strain ATCC 204508 / S288c) OX=559292 GN=ADR1 PE=1 SV=2	0.314802	0.530971
P30624	FAA1	Long-chain-fatty-acid--CoA ligase 1 OS=Saccharomyces cerevisiae (strain ATCC 204508 / S288c) OX=559292 GN=FAA1 PE=1 SV=1	0.314804	0.106722
P07245	ADE3	C-1-tetrahydrofolate synthase, cytoplasmic OS=Saccharomyces cerevisiae (strain ATCC 204508 / S288c) OX=559292 GN=ADE3 PE=1 SV=1	0.314816	0.005093
P10962	MAK16	Protein MAK16 OS=Saccharomyces cerevisiae (strain ATCC 204508 / S288c) OX=559292 GN=MAK16 PE=1 SV=2	0.321438	0.22951
P40302	PRE5	Proteasome subunit alpha type-6 OS=Saccharomyces cerevisiae (strain ATCC 204508 / S288c) OX=559292 GN=PRE5 PE=1 SV=1	0.326961	0.086398
P38803	IPI1	Pre-rRNA-processing protein IPI1 OS=Saccharomyces cerevisiae (strain ATCC 204508 / S288c) OX=559292 GN=IPI1 PE=1 SV=1	0.327017	0.026427
P14922	CYC8	General transcriptional corepressor CYC8 OS=Saccharomyces cerevisiae (strain ATCC 204508 / S288c) OX=559292 GN=CYC8 PE=1 SV=2	0.327024	0.028243
P31384	CCR4	CCR4-Not complex 3'-5'-exoribonuclease subunit Ccr4 OS=Saccharomyces cerevisiae (strain ATCC 204508 / S288c) OX=559292 GN=CCR4 PE=1 SV=2	0.331524	0.013729
P32496	RPN12	26S proteasome regulatory subunit RPN12 OS=Saccharomyces cerevisiae (strain ATCC 204508 / S288c) OX=559292 GN=RPN12 PE=1 SV=3	0.332228	0.025077
P23641	MIR1	Mitochondrial phosphate carrier protein OS=Saccharomyces cerevisiae (strain ATCC 204508 / S288c) OX=559292 GN=MIR1 PE=1 SV=1	0.332432	0.210139
P52891	NUP84	Nucleoporin NUP84 OS=Saccharomyces cerevisiae (strain ATCC 204508 / S288c) OX=559292 GN=NUP84 PE=1 SV=1	0.336677	0.229932
Q03761	TAF12	Transcription initiation factor TFIID subunit 12 OS=Saccharomyces cerevisiae (strain ATCC 204508 / S288c) OX=559292 GN=TAF12 PE=1 SV=1	0.337703	0.001822
P14741	GCN3	Translation initiation factor eIF-2B subunit alpha OS=Saccharomyces cerevisiae (strain ATCC 204508 / S288c) OX=559292 GN=GCN3 PE=1 SV=1	0.340244	0.012553
Q03660	TRS130	Trafficking protein particle complex II-specific subunit 130 OS=Saccharomyces cerevisiae (strain ATCC 204508 / S288c) OX=559292 GN=TRS130 PE=1 SV=1	0.341172	0.000768
P43633	ALK1	Serine/threonine-protein kinase Haspin homolog ALK1 OS=Saccharomyces cerevisiae (strain ATCC 204508 / S288c) OX=559292 GN=ALK1 PE=1 SV=2	0.342659	0.004595
P40317	SOK1	Protein SOK1 OS=Saccharomyces cerevisiae (strain ATCC 204508 / S288c) OX=559292 GN=SOK1 PE=1 SV=2	0.342683	0.054399
P40078	NSA2	Ribosome biogenesis protein NSA2 OS=Saccharomyces cerevisiae (strain ATCC 204508 / S288c) OX=559292 GN=NSA2 PE=1 SV=1	0.344039	0.375656
P33328	SNC2	Synaptobrevin homolog 2 OS=Saccharomyces cerevisiae (strain ATCC 204508 / S288c) OX=559292 GN=SNC2 PE=1 SV=2	0.34455	0.185451
P24784	DBP1	ATP-dependent RNA helicase DBP1 OS=Saccharomyces cerevisiae (strain ATCC 204508 / S288c) OX=559292 GN=DBP1 PE=1 SV=2	0.3453	0.602615
P15274	AMD1	AMP deaminase OS=Saccharomyces cerevisiae (strain ATCC 204508 / S288c) OX=559292 GN=AMD1 PE=1 SV=2	0.345972	0.07444
P01120	RAS2	Ras-like protein 2 OS=Saccharomyces cerevisiae (strain ATCC 204508 / S288c) OX=559292 GN=RAS2 PE=1 SV=4	0.352031	0.034912
P32909	SMY2	Protein SMY2 OS=Saccharomyces cerevisiae (strain ATCC 204508 / S288c) OX=559292 GN=SMY2 PE=1 SV=2	0.354143	0.029646
Q12220	DIP2	U3 small nucleolar RNA-associated protein 12 OS=Saccharomyces cerevisiae (strain ATCC 204508 / S288c) OX=559292 GN=DIP2 PE=1 SV=1	0.358647	0.038207
P11075	SEC7	Protein transport protein SEC7 OS=Saccharomyces cerevisiae (strain ATCC 204508 / S288c) OX=559292 GN=SEC7 PE=1 SV=2	0.360137	0.005413
P06784	STE7	Serine/threonine-protein kinase STE7 OS=Saccharomyces cerevisiae (strain ATCC 204508 / S288c) OX=559292 GN=STE7 PE=1 SV=1	0.361567	0.326415
P36146	LAS1	Protein LAS1 OS=Saccharomyces cerevisiae (strain ATCC 204508 / S288c) OX=559292 GN=LAS1 PE=1 SV=1	0.361792	0.383356
P32836	GSP2	GTP-binding nuclear protein GSP2/CNR2 OS=Saccharomyces cerevisiae (strain ATCC 204508 / S288c) OX=559292 GN=GSP2 PE=1 SV=1	0.363011	0.345732
P34761	WHI3	Protein WHI3 OS=Saccharomyces cerevisiae (strain ATCC 204508 / S288c) OX=559292 GN=WHI3 PE=1 SV=1	0.36326	0.093426
Q05468	RQC1	Ribosome quality control complex subunit 1 OS=Saccharomyces cerevisiae (strain ATCC 204508 / S288c) OX=559292 GN=RQC1 PE=1 SV=1	0.365427	0.330854
Q07657	SHS1	Seventh homolog of septin 1 OS=Saccharomyces cerevisiae (strain ATCC 204508 / S288c) OX=559292 GN=SHS1 PE=1 SV=1	0.366141	0.423267
P32634	PMD1	Negative regulator of sporulation PMD1 OS=Saccharomyces cerevisiae (strain ATCC 204508 / S288c) OX=559292 GN=PMD1 PE=1 SV=1	0.366326	0.030676
P38153	APM3	AP-3 complex subunit mu OS=Saccharomyces cerevisiae (strain ATCC 204508 / S288c) OX=559292 GN=APM3 PE=1 SV=2	0.367827	0.040949
P40559	INP51	Phosphatidylinositol 4,5-bisphosphate 5-phosphatase INP51 OS=Saccharomyces cerevisiae (strain ATCC 204508 / S288c) OX=559292 GN=INP51 PE=1 SV=1	0.368565	0.006778
P30822	CRM1	Exportin-1 OS=Saccharomyces cerevisiae (strain ATCC 204508 / S288c) OX=559292 GN=CRM1 PE=1 SV=1	0.36868	0.051287
P32794	AFG2	ATPase family gene 2 protein OS=Saccharomyces cerevisiae (strain ATCC 204508 / S288c) OX=559292 GN=AFG2 PE=1 SV=1	0.369839	0.111621
P07244	ADE57	Bifunctional purine biosynthetic protein ADE5,7 OS=Saccharomyces cerevisiae (strain ATCC 204508 / S288c) OX=559292 GN=ADE5,7 PE=1 SV=1	0.372825	0.000655
P36017	VPS21	Vacuolar protein sorting-associated protein 21 OS=Saccharomyces cerevisiae (strain ATCC 204508 / S288c) OX=559292 GN=VPS21 PE=1 SV=1	0.375767	0.014639
P38248	ECM33	Cell wall protein ECM33 OS=Saccharomyces cerevisiae (strain ATCC 204508 / S288c) OX=559292 GN=ECM33 PE=1 SV=3	0.377071	0.022388
Q06096	COG4	Conserved oligomeric Golgi complex subunit 4 OS=Saccharomyces cerevisiae (strain ATCC 204508 / S288c) OX=559292 GN=COG4 PE=1 SV=1	0.378435	0.025593
P33301	XRS2	DNA repair protein XRS2 OS=Saccharomyces cerevisiae (strain ATCC 204508 / S288c) OX=559292 GN=XRS2 PE=1 SV=1	0.379611	0.0116
Q12050	ELG1	Telomere length regulation protein ELG1 OS=Saccharomyces cerevisiae (strain ATCC 204508 / S288c) OX=559292 GN=ELG1 PE=1 SV=1	0.379836	0.190556
Q12417	PRP46	Pre-mRNA-splicing factor PRP46 OS=Saccharomyces cerevisiae (strain ATCC 204508 / S288c) OX=559292 GN=PRP46 PE=1 SV=1	0.379943	0.48011
Q12386	ARP8	Actin-like protein ARP8 OS=Saccharomyces cerevisiae (strain ATCC 204508 / S288c) OX=559292 GN=ARP8 PE=1 SV=1	0.385356	0.017334
P32522	PET309	Pentatricopeptide repeat-containing protein PET309, mitochondrial OS=Saccharomyces cerevisiae (strain ATCC 204508 / S288c) OX=559292 GN=PET309 PE=1 SV=1	0.386199	0.044629
P16370	RPB3	DNA-directed RNA polymerase II subunit RPB3 OS=Saccharomyces cerevisiae (strain ATCC 204508 / S288c) OX=559292 GN=RPB3 PE=1 SV=2	0.388658	0.026977
P40161	RTT106	Histone chaperone RTT106 OS=Saccharomyces cerevisiae (strain ATCC 204508 / S288c) OX=559292 GN=RTT106 PE=1 SV=1	0.390038	0.174457
P25303	SCJ1	DnaJ-related protein SCJ1 OS=Saccharomyces cerevisiae (strain ATCC 204508 / S288c) OX=559292 GN=SCJ1 PE=1 SV=2	0.391796	0.392726
P17629	HPR1	THO complex subunit HPR1 OS=Saccharomyces cerevisiae (strain ATCC 204508 / S288c) OX=559292 GN=HPR1 PE=1 SV=2	0.395714	0.089014
P38555	YPT31	GTP-binding protein YPT31/YPT8 OS=Saccharomyces cerevisiae (strain ATCC 204508 / S288c) OX=559292 GN=YPT31 PE=1 SV=3	0.399853	0.277547
P38996	NAB3	Nuclear polyadenylated RNA-binding protein 3 OS=Saccharomyces cerevisiae (strain ATCC 204508 / S288c) OX=559292 GN=NAB3 PE=1 SV=1	0.404605	0.027186
P09798	CDC16	Anaphase-promoting complex subunit CDC16 OS=Saccharomyces cerevisiae (strain ATCC 204508 / S288c) OX=559292 GN=CDC16 PE=1 SV=1	0.405032	0.05748
P41338	ERG10	Acetyl-CoA acetyltransferase OS=Saccharomyces cerevisiae (strain ATCC 204508 / S288c) OX=559292 GN=ERG10 PE=1 SV=3	0.406409	0.021069
P22470	SAN1	Protein SAN1 OS=Saccharomyces cerevisiae (strain ATCC 204508 / S288c) OX=559292 GN=SAN1 PE=1 SV=1	0.407845	0.014318
P35691	TMA19	Translationally-controlled tumor protein homolog OS=Saccharomyces cerevisiae (strain ATCC 204508 / S288c) OX=559292 GN=TMA19 PE=1 SV=1	0.411413	0.378342
P21372	PRP5	Pre-mRNA-processing ATP-dependent RNA helicase PRP5 OS=Saccharomyces cerevisiae (strain ATCC 204508 / S288c) OX=559292 GN=PRP5 PE=1 SV=1	0.411456	0.013819
P33401	PGM1	Phosphoglucomutase 1 OS=Saccharomyces cerevisiae (strain ATCC 204508 / S288c) OX=559292 GN=PGM1 PE=1 SV=1	0.41166	0.497646
P53946	ARP5	Actin-related protein 5 OS=Saccharomyces cerevisiae (strain ATCC 204508 / S288c) OX=559292 GN=ARP5 PE=1 SV=1	0.412333	0.001941
P27810	KTR1	Alpha-1,2 mannosyltransferase KTR1 OS=Saccharomyces cerevisiae (strain ATCC 204508 / S288c) OX=559292 GN=KTR1 PE=1 SV=1	0.414378	0.042131
P20449	DBP5	ATP-dependent RNA helicase DBP5 OS=Saccharomyces cerevisiae (strain ATCC 204508 / S288c) OX=559292 GN=DBP5 PE=1 SV=2	0.41557	0.156481
P47135	JSN1	Protein JSN1 OS=Saccharomyces cerevisiae (strain ATCC 204508 / S288c) OX=559292 GN=JSN1 PE=1 SV=1	0.41641	0.432326
P25694	CDC48	Cell division control protein 48 OS=Saccharomyces cerevisiae (strain ATCC 204508 / S288c) OX=559292 GN=CDC48 PE=1 SV=3	0.418075	0.004782
P32829	MRE11	Double-strand break repair protein MRE11 OS=Saccharomyces cerevisiae (strain ATCC 204508 / S288c) OX=559292 GN=MRE11 PE=1 SV=2	0.419337	0.006726
P38786	RPP1	Ribonuclease P/MRP protein subunit RPP1 OS=Saccharomyces cerevisiae (strain ATCC 204508 / S288c) OX=559292 GN=RPP1 PE=1 SV=1	0.420275	0.052944
P40525	RPL34B	60S ribosomal protein L34-B OS=Saccharomyces cerevisiae (strain ATCC 204508 / S288c) OX=559292 GN=RPL34B PE=1 SV=1	0.4217	0.472287
P32917	STE5	Protein STE5 OS=Saccharomyces cerevisiae (strain ATCC 204508 / S288c) OX=559292 GN=STE5 PE=1 SV=2	0.429047	0.003137
P38712	RRP3	ATP-dependent rRNA helicase RRP3 OS=Saccharomyces cerevisiae (strain ATCC 204508 / S288c) OX=559292 GN=RRP3 PE=1 SV=2	0.429794	0.128184
P04819	CDC9	DNA ligase 1 OS=Saccharomyces cerevisiae (strain ATCC 204508 / S288c) OX=559292 GN=CDC9 PE=1 SV=2	0.430029	0.012136
P47065	PET130	Protein PET130 OS=Saccharomyces cerevisiae (strain ATCC 204508 / S288c) OX=559292 GN=PET130 PE=1 SV=1	0.434057	0.2343
P29469	MCM2	DNA replication licensing factor MCM2 OS=Saccharomyces cerevisiae (strain ATCC 204508 / S288c) OX=559292 GN=MCM2 PE=1 SV=2	0.442003	0.006876
P11491	PHO8	Repressible alkaline phosphatase OS=Saccharomyces cerevisiae (strain ATCC 204508 / S288c) OX=559292 GN=PHO8 PE=1 SV=2	0.442826	0.192777
Q03177	LAF1	WD repeat-containing protein YMR102C OS=Saccharomyces cerevisiae (strain ATCC 204508 / S288c) OX=559292 GN=YMR102C PE=1 SV=1	0.453959	0.162612
Q12207	NCE102	Non-classical export protein 2 OS=Saccharomyces cerevisiae (strain ATCC 204508 / S288c) OX=559292 GN=NCE102 PE=1 SV=1	0.454214	0.607332
P43588	RPN11	Ubiquitin carboxyl-terminal hydrolase RPN11 OS=Saccharomyces cerevisiae (strain ATCC 204508 / S288c) OX=559292 GN=RPN11 PE=1 SV=1	0.455659	0.0227
P23254	TKL1	Transketolase 1 OS=Saccharomyces cerevisiae (strain ATCC 204508 / S288c) OX=559292 GN=TKL1 PE=1 SV=4	0.458475	0.006083
P33202	UFD4	Ubiquitin fusion degradation protein 4 OS=Saccharomyces cerevisiae (strain ATCC 204508 / S288c) OX=559292 GN=UFD4 PE=1 SV=1	0.458993	0.175734
P47117	ARP3	Actin-related protein 3 OS=Saccharomyces cerevisiae (strain ATCC 204508 / S288c) OX=559292 GN=ARP3 PE=1 SV=1	0.462063	0.124491
P07271	PIF1	ATP-dependent DNA helicase PIF1 OS=Saccharomyces cerevisiae (strain ATCC 204508 / S288c) OX=559292 GN=PIF1 PE=1 SV=2	0.462409	0.019828
P04802	DPS1	Aspartate--tRNA ligase, cytoplasmic OS=Saccharomyces cerevisiae (strain ATCC 204508 / S288c) OX=559292 GN=DPS1 PE=1 SV=3	0.46294	0.004895
Q01329	PTA1	Pre-tRNA-processing protein PTA1 OS=Saccharomyces cerevisiae (strain ATCC 204508 / S288c) OX=559292 GN=PTA1 PE=1 SV=1	0.464121	0.012364
Q06142	KAP95	Importin subunit beta-1 OS=Saccharomyces cerevisiae (strain ATCC 204508 / S288c) OX=559292 GN=KAP95 PE=1 SV=1	0.470303	0.074349
P18963	IRA1	Inhibitory regulator protein IRA1 OS=Saccharomyces cerevisiae (strain ATCC 204508 / S288c) OX=559292 GN=IRA1 PE=1 SV=2	0.472706	0.146447
P47912	FAA4	Long-chain-fatty-acid--CoA ligase 4 OS=Saccharomyces cerevisiae (strain ATCC 204508 / S288c) OX=559292 GN=FAA4 PE=1 SV=1	0.47451	0.02417
Q04175	SXM1	Importin beta SMX1 OS=Saccharomyces cerevisiae (strain ATCC 204508 / S288c) OX=559292 GN=SXM1 PE=1 SV=1	0.478614	0.007798
P53188	CGR1	rRNA-processing protein CGR1 OS=Saccharomyces cerevisiae (strain ATCC 204508 / S288c) OX=559292 GN=CGR1 PE=1 SV=1	0.479346	0.129561
P33892	GCN1	eIF-2-alpha kinase activator GCN1 OS=Saccharomyces cerevisiae (strain ATCC 204508 / S288c) OX=559292 GN=GCN1 PE=1 SV=1	0.481919	0.140784
P53254	UTP22	U3 small nucleolar RNA-associated protein 22 OS=Saccharomyces cerevisiae (strain ATCC 204508 / S288c) OX=559292 GN=UTP22 PE=1 SV=1	0.484929	0.257583
Q99316	MPD2	Protein disulfide isomerase MPD2 OS=Saccharomyces cerevisiae (strain ATCC 204508 / S288c) OX=559292 GN=MPD2 PE=1 SV=1	0.486275	0.100205
P33302	PDR5	Pleiotropic ABC efflux transporter of multiple drugs OS=Saccharomyces cerevisiae (strain ATCC 204508 / S288c) OX=559292 GN=PDR5 PE=1 SV=1	0.486702	0.165983
Q99186	APM4	AP-2 complex subunit mu OS=Saccharomyces cerevisiae (strain ATCC 204508 / S288c) OX=559292 GN=APM4 PE=1 SV=1	0.487553	0.462284
P00815	HIS4	Histidine biosynthesis trifunctional protein OS=Saccharomyces cerevisiae (strain ATCC 204508 / S288c) OX=559292 GN=HIS4 PE=1 SV=3	0.487661	0.628445
Q03921	DOP1	Protein dopey OS=Saccharomyces cerevisiae (strain ATCC 204508 / S288c) OX=559292 GN=DOP1 PE=1 SV=1	0.488848	0.001684
P29478	SEC65	Signal recognition particle subunit SEC65 OS=Saccharomyces cerevisiae (strain ATCC 204508 / S288c) OX=559292 GN=SEC65 PE=1 SV=1	0.491728	0.024788
P25655	CDC39	General negative regulator of transcription subunit 1 OS=Saccharomyces cerevisiae (strain ATCC 204508 / S288c) OX=559292 GN=CDC39 PE=1 SV=3	0.493447	0.035635
P12754	GCD2	Translation initiation factor eIF-2B subunit delta OS=Saccharomyces cerevisiae (strain ATCC 204508 / S288c) OX=559292 GN=GCD2 PE=1 SV=1	0.494066	0.006627
P33307	CSE1	Importin alpha re-exporter OS=Saccharomyces cerevisiae (strain ATCC 204508 / S288c) OX=559292 GN=CSE1 PE=1 SV=2	0.498657	0.739579
P07263	HTS1	Histidine--tRNA ligase, mitochondrial OS=Saccharomyces cerevisiae (strain ATCC 204508 / S288c) OX=559292 GN=HTS1 PE=1 SV=2	0.499656	0.294719
Q01852	TIM44	Mitochondrial import inner membrane translocase subunit TIM44 OS=Saccharomyces cerevisiae (strain ATCC 204508 / S288c) OX=559292 GN=TIM44 PE=1 SV=1	0.500881	0.079267
Q04894	ADH6	NADP-dependent alcohol dehydrogenase 6 OS=Saccharomyces cerevisiae (strain ATCC 204508 / S288c) OX=559292 GN=ADH6 PE=1 SV=1	0.50279	0.218706
P08018	PBS2	MAP kinase kinase PBS2 OS=Saccharomyces cerevisiae (strain ATCC 204508 / S288c) OX=559292 GN=PBS2 PE=1 SV=4	0.504206	0.01309
P07267	PEP4	Saccharopepsin OS=Saccharomyces cerevisiae (strain ATCC 204508 / S288c) OX=559292 GN=PEP4 PE=1 SV=1	0.505065	0.121234
P22202	SSA4	Heat shock protein SSA4 OS=Saccharomyces cerevisiae (strain ATCC 204508 / S288c) OX=559292 GN=SSA4 PE=1 SV=3	0.506659	0.575084
P32799	COX13	Cytochrome c oxidase subunit 13, mitochondrial OS=Saccharomyces cerevisiae (strain ATCC 204508 / S288c) OX=559292 GN=COX13 PE=1 SV=1	0.508588	0.552647
P53168	DUO1	DASH complex subunit DUO1 OS=Saccharomyces cerevisiae (strain ATCC 204508 / S288c) OX=559292 GN=DUO1 PE=1 SV=1	0.512121	0.217645
P32501	GCD6	Translation initiation factor eIF-2B subunit epsilon OS=Saccharomyces cerevisiae (strain ATCC 204508 / S288c) OX=559292 GN=GCD6 PE=1 SV=1	0.512193	0.012342
P47170	IML1	Vacuolar membrane-associated protein IML1 OS=Saccharomyces cerevisiae (strain ATCC 204508 / S288c) OX=559292 GN=IML1 PE=1 SV=1	0.513816	0.0129
P38344	REI1	Cytoplasmic 60S subunit biogenesis factor REI1 OS=Saccharomyces cerevisiae (strain ATCC 204508 / S288c) OX=559292 GN=REI1 PE=1 SV=3	0.519796	0.217832
P0CX30	RPS23B	40S ribosomal protein S23-B OS=Saccharomyces cerevisiae (strain ATCC 204508 / S288c) OX=559292 GN=RPS23B PE=1 SV=1	0.523759	0.58364
Q12440	APC2	Anaphase-promoting complex subunit 2 OS=Saccharomyces cerevisiae (strain ATCC 204508 / S288c) OX=559292 GN=APC2 PE=1 SV=1	0.525375	0.024578
P53133	YGL117W	Uncharacterized protein YGL117W OS=Saccharomyces cerevisiae (strain ATCC 204508 / S288c) OX=559292 GN=YGL117W PE=1 SV=1	0.526267	0.087497
Q02821	SRP1	Importin subunit alpha OS=Saccharomyces cerevisiae (strain ATCC 204508 / S288c) OX=559292 GN=SRP1 PE=1 SV=1	0.526317	0.023168
Q08723	RPN8	26S proteasome regulatory subunit RPN8 OS=Saccharomyces cerevisiae (strain ATCC 204508 / S288c) OX=559292 GN=RPN8 PE=1 SV=3	0.531327	0.015554
P36000	APL2	AP-1 complex subunit beta-1 OS=Saccharomyces cerevisiae (strain ATCC 204508 / S288c) OX=559292 GN=APL2 PE=1 SV=1	0.533881	0.034194
P47084	MRX12	MIOREX complex component 12 OS=Saccharomyces cerevisiae (strain ATCC 204508 / S288c) OX=559292 GN=MRX12 PE=1 SV=2	0.536663	0.053816
P34758	SCD5	Protein SCD5 OS=Saccharomyces cerevisiae (strain ATCC 204508 / S288c) OX=559292 GN=SCD5 PE=1 SV=1	0.536718	0.002705
P53115	INO80	Chromatin-remodeling ATPase INO80 OS=Saccharomyces cerevisiae (strain ATCC 204508 / S288c) OX=559292 GN=INO80 PE=1 SV=1	0.538287	0.011839
P20457	PRI2	DNA primase large subunit OS=Saccharomyces cerevisiae (strain ATCC 204508 / S288c) OX=559292 GN=PRI2 PE=1 SV=1	0.540387	0.119197
P32476	ERG1	Squalene monooxygenase OS=Saccharomyces cerevisiae (strain ATCC 204508 / S288c) OX=559292 GN=ERG1 PE=1 SV=2	0.543586	0.154478
P53272	YGR122W	Uncharacterized protein YGR122W OS=Saccharomyces cerevisiae (strain ATCC 204508 / S288c) OX=559292 GN=YGR122W PE=4 SV=1	0.546176	0.04478
P36533	MRPL39	54S ribosomal protein L39, mitochondrial OS=Saccharomyces cerevisiae (strain ATCC 204508 / S288c) OX=559292 GN=MRPL39 PE=1 SV=3	0.546731	0.010706
P32263	PRO3	Pyrroline-5-carboxylate reductase OS=Saccharomyces cerevisiae (strain ATCC 204508 / S288c) OX=559292 GN=PRO3 PE=1 SV=1	0.554499	0.009216
P25339	PUF4	Pumilio homology domain family member 4 OS=Saccharomyces cerevisiae (strain ATCC 204508 / S288c) OX=559292 GN=PUF4 PE=1 SV=2	0.557428	0.163587
P53617	NRD1	Protein NRD1 OS=Saccharomyces cerevisiae (strain ATCC 204508 / S288c) OX=559292 GN=NRD1 PE=1 SV=1	0.560551	0.132752
P31116	HOM6	Homoserine dehydrogenase OS=Saccharomyces cerevisiae (strain ATCC 204508 / S288c) OX=559292 GN=HOM6 PE=1 SV=1	0.56078	0.262794
P08566	ARO1	Pentafunctional AROM polypeptide OS=Saccharomyces cerevisiae (strain ATCC 204508 / S288c) OX=559292 GN=ARO1 PE=1 SV=1	0.560949	0.028249
P12904	SNF4	5'-AMP-activated protein kinase subunit gamma OS=Saccharomyces cerevisiae (strain ATCC 204508 / S288c) OX=559292 GN=SNF4 PE=1 SV=1	0.561519	0.156553
P47075	VTC4	Vacuolar transporter chaperone 4 OS=Saccharomyces cerevisiae (strain ATCC 204508 / S288c) OX=559292 GN=VTC4 PE=1 SV=2	0.561696	0.088529
P29496	MCM5	Minichromosome maintenance protein 5 OS=Saccharomyces cerevisiae (strain ATCC 204508 / S288c) OX=559292 GN=MCM5 PE=1 SV=1	0.561854	0.130811
P32340	NDI1	Rotenone-insensitive NADH-ubiquinone oxidoreductase, mitochondrial OS=Saccharomyces cerevisiae (strain ATCC 204508 / S288c) OX=559292 GN=NDI1 PE=1 SV=1	0.565885	0.565123
P43605	ECO1	N-acetyltransferase ECO1 OS=Saccharomyces cerevisiae (strain ATCC 204508 / S288c) OX=559292 GN=ECO1 PE=1 SV=1	0.565977	0.517861
P10869	HOM3	Aspartokinase OS=Saccharomyces cerevisiae (strain ATCC 204508 / S288c) OX=559292 GN=HOM3 PE=1 SV=2	0.567936	0.272229
P12385	SUP45	Eukaryotic peptide chain release factor subunit 1 OS=Saccharomyces cerevisiae (strain ATCC 204508 / S288c) OX=559292 GN=SUP45 PE=1 SV=2	0.570458	0.036808
P39083	RGA1	Rho-type GTPase-activating protein 1 OS=Saccharomyces cerevisiae (strain ATCC 204508 / S288c) OX=559292 GN=RGA1 PE=1 SV=1	0.572799	0.52105
P43616	DUG1	Cys-Gly metallodipeptidase DUG1 OS=Saccharomyces cerevisiae (strain ATCC 204508 / S288c) OX=559292 GN=DUG1 PE=1 SV=1	0.573081	0.206206
Q99247	DUF1	DUB-associated factor 1 OS=Saccharomyces cerevisiae (strain ATCC 204508 / S288c) OX=559292 GN=DUF1 PE=1 SV=1	0.574578	0.028617
P38088	GRS1	Glycine--tRNA ligase 1, mitochondrial OS=Saccharomyces cerevisiae (strain ATCC 204508 / S288c) OX=559292 GN=GRS1 PE=1 SV=3	0.581232	0.027801
P53951	COG5	Conserved oligomeric Golgi complex subunit 5 OS=Saccharomyces cerevisiae (strain ATCC 204508 / S288c) OX=559292 GN=COG5 PE=1 SV=1	0.583057	0.053204
P38170	BRN1	Condensin complex subunit 2 OS=Saccharomyces cerevisiae (strain ATCC 204508 / S288c) OX=559292 GN=BRN1 PE=1 SV=3	0.583139	0.057617
P32873	BEM3	GTPase-activating protein BEM3 OS=Saccharomyces cerevisiae (strain ATCC 204508 / S288c) OX=559292 GN=BEM3 PE=1 SV=3	0.585423	0.02074
P47154	STE24	CAAX prenyl protease 1 OS=Saccharomyces cerevisiae (strain ATCC 204508 / S288c) OX=559292 GN=STE24 PE=1 SV=1	0.588179	0.52367
P22276	RET1	DNA-directed RNA polymerase III subunit RPC2 OS=Saccharomyces cerevisiae (strain ATCC 204508 / S288c) OX=559292 GN=RET1 PE=1 SV=2	0.588461	0.06453
P16140	VMA2	V-type proton ATPase subunit B OS=Saccharomyces cerevisiae (strain ATCC 204508 / S288c) OX=559292 GN=VMA2 PE=1 SV=2	0.588665	0.182219
P36101	TCD2	tRNA threonylcarbamoyladenosine dehydratase 2 OS=Saccharomyces cerevisiae (strain ATCC 204508 / S288c) OX=559292 GN=TCD2 PE=1 SV=1	0.589649	0.48542
Q07381	TSR1	Ribosome biogenesis protein TSR1 OS=Saccharomyces cerevisiae (strain ATCC 204508 / S288c) OX=559292 GN=TSR1 PE=1 SV=1	0.590467	0.102147
P33204	ARC19	Actin-related protein 2/3 complex subunit 4 OS=Saccharomyces cerevisiae (strain ATCC 204508 / S288c) OX=559292 GN=ARC19 PE=1 SV=2	0.593628	0.266224
P40069	KAP123	Importin subunit beta-4 OS=Saccharomyces cerevisiae (strain ATCC 204508 / S288c) OX=559292 GN=KAP123 PE=1 SV=1	0.594138	0.048987
P02829	HSP82	ATP-dependent molecular chaperone HSP82 OS=Saccharomyces cerevisiae (strain ATCC 204508 / S288c) OX=559292 GN=HSP82 PE=1 SV=1	0.597937	0.854509
P53632	PAP2	Poly(A) RNA polymerase protein 2 OS=Saccharomyces cerevisiae (strain ATCC 204508 / S288c) OX=559292 GN=PAP2 PE=1 SV=1	0.599024	0.462403
P40047	ALD5	Aldehyde dehydrogenase 5, mitochondrial OS=Saccharomyces cerevisiae (strain ATCC 204508 / S288c) OX=559292 GN=ALD5 PE=1 SV=4	0.599501	0.35403
Q12035	FCF2	rRNA-processing protein FCF2 OS=Saccharomyces cerevisiae (strain ATCC 204508 / S288c) OX=559292 GN=FCF2 PE=1 SV=1	0.600962	0.224676
P32499	NUP2	Nucleoporin NUP2 OS=Saccharomyces cerevisiae (strain ATCC 204508 / S288c) OX=559292 GN=NUP2 PE=1 SV=2	0.601103	0.140955
P11433	CDC24	Cell division control protein 24 OS=Saccharomyces cerevisiae (strain ATCC 204508 / S288c) OX=559292 GN=CDC24 PE=1 SV=2	0.60154	0.037528
Q03508	YMR265C	Uncharacterized protein YMR265C OS=Saccharomyces cerevisiae (strain ATCC 204508 / S288c) OX=559292 GN=YMR265C PE=4 SV=1	0.60161	0.286445
P37898	AAP1	Alanine/arginine aminopeptidase OS=Saccharomyces cerevisiae (strain ATCC 204508 / S288c) OX=559292 GN=AAP1 PE=1 SV=2	0.603507	0.126264
Q12074	SPE3	Spermidine synthase OS=Saccharomyces cerevisiae (strain ATCC 204508 / S288c) OX=559292 GN=SPE3 PE=3 SV=1	0.603885	0.226565
P42223	SBE2	Protein SBE2 OS=Saccharomyces cerevisiae (strain ATCC 204508 / S288c) OX=559292 GN=SBE2 PE=1 SV=2	0.606	0.066907
P38624	PRE3	Proteasome subunit beta type-1 OS=Saccharomyces cerevisiae (strain ATCC 204508 / S288c) OX=559292 GN=PRE3 PE=1 SV=2	0.609181	0.897734
P40303	PRE6	Proteasome subunit alpha type-4 OS=Saccharomyces cerevisiae (strain ATCC 204508 / S288c) OX=559292 GN=PRE6 PE=1 SV=1	0.609189	0.09262
O13516	RPS9A	40S ribosomal protein S9-A OS=Saccharomyces cerevisiae (strain ATCC 204508 / S288c) OX=559292 GN=RPS9A PE=1 SV=3	0.609286	0.619334
P39522	ILV3	Dihydroxy-acid dehydratase, mitochondrial OS=Saccharomyces cerevisiae (strain ATCC 204508 / S288c) OX=559292 GN=ILV3 PE=1 SV=2	0.611587	0.293374
P15625	FRS2	Phenylalanine--tRNA ligase alpha subunit OS=Saccharomyces cerevisiae (strain ATCC 204508 / S288c) OX=559292 GN=FRS2 PE=1 SV=3	0.613549	0.152843
P41697	BUD6	Bud site selection protein 6 OS=Saccharomyces cerevisiae (strain ATCC 204508 / S288c) OX=559292 GN=BUD6 PE=1 SV=1	0.614786	0.12304
P18900	COQ1	Hexaprenyl pyrophosphate synthase, mitochondrial OS=Saccharomyces cerevisiae (strain ATCC 204508 / S288c) OX=559292 GN=COQ1 PE=1 SV=1	0.615285	0.278494
P32490	MKK1	MAP kinase kinase MKK1/SSP32 OS=Saccharomyces cerevisiae (strain ATCC 204508 / S288c) OX=559292 GN=MKK1 PE=1 SV=1	0.615909	0.902566
P46655	GUS1	Glutamate--tRNA ligase, cytoplasmic OS=Saccharomyces cerevisiae (strain ATCC 204508 / S288c) OX=559292 GN=GUS1 PE=1 SV=3	0.61754	0.098408
P38972	ADE6	Phosphoribosylformylglycinamidine synthase OS=Saccharomyces cerevisiae (strain ATCC 204508 / S288c) OX=559292 GN=ADE6 PE=1 SV=2	0.61987	0.316236
P15703	BGL2	Glucan 1,3-beta-glucosidase OS=Saccharomyces cerevisiae (strain ATCC 204508 / S288c) OX=559292 GN=BGL2 PE=1 SV=1	0.620248	0.294751
P03876	AI2	Putative COX1/OXI3 intron 2 protein OS=Saccharomyces cerevisiae (strain ATCC 204508 / S288c) OX=559292 GN=AI2 PE=4 SV=2	0.621555	0.226142
P07280	RPS19A	40S ribosomal protein S19-A OS=Saccharomyces cerevisiae (strain ATCC 204508 / S288c) OX=559292 GN=RPS19A PE=1 SV=2	0.623317	0.406985
Q08683	APC5	Anaphase-promoting complex subunit 5 OS=Saccharomyces cerevisiae (strain ATCC 204508 / S288c) OX=559292 GN=APC5 PE=1 SV=1	0.625036	0.040434
P38970	HAL5	Serine/threonine-protein kinase HAL5 OS=Saccharomyces cerevisiae (strain ATCC 204508 / S288c) OX=559292 GN=HAL5 PE=1 SV=2	0.627003	0.123204
P05319	RPP2A	60S acidic ribosomal protein P2-alpha OS=Saccharomyces cerevisiae (strain ATCC 204508 / S288c) OX=559292 GN=RPP2A PE=1 SV=1	0.627267	0.53155
P32364	SMY1	Kinesin-related protein SMY1 OS=Saccharomyces cerevisiae (strain ATCC 204508 / S288c) OX=559292 GN=SMY1 PE=1 SV=1	0.628887	0.446677
P02992	TUF1	Elongation factor Tu, mitochondrial OS=Saccharomyces cerevisiae (strain ATCC 204508 / S288c) OX=559292 GN=TUF1 PE=1 SV=1	0.629197	0.629396
P07259	URA2	Protein URA2 OS=Saccharomyces cerevisiae (strain ATCC 204508 / S288c) OX=559292 GN=URA2 PE=1 SV=5	0.630073	0.045316
P53881	MRPL22	54S ribosomal protein L22, mitochondrial OS=Saccharomyces cerevisiae (strain ATCC 204508 / S288c) OX=559292 GN=MRPL22 PE=1 SV=2	0.631278	0.231447
P38874	IKI1	Elongator complex protein 5 OS=Saccharomyces cerevisiae (strain ATCC 204508 / S288c) OX=559292 GN=IKI1 PE=1 SV=1	0.631473	0.423565
P53295	RBG2	Ribosome-interacting GTPase 2 OS=Saccharomyces cerevisiae (strain ATCC 204508 / S288c) OX=559292 GN=RBG2 PE=1 SV=1	0.63354	0.26135
P38850	RTT107	Regulator of Ty1 transposition protein 107 OS=Saccharomyces cerevisiae (strain ATCC 204508 / S288c) OX=559292 GN=RTT107 PE=1 SV=1	0.634239	0.066481
P39107	MNN9	Mannan polymerase complexes subunit MNN9 OS=Saccharomyces cerevisiae (strain ATCC 204508 / S288c) OX=559292 GN=MNN9 PE=1 SV=3	0.634326	0.079508
Q12122	LYS21	Homocitrate synthase, mitochondrial OS=Saccharomyces cerevisiae (strain ATCC 204508 / S288c) OX=559292 GN=LYS21 PE=1 SV=1	0.635492	0.10852
P19097	FAS2	Fatty acid synthase subunit alpha OS=Saccharomyces cerevisiae (strain ATCC 204508 / S288c) OX=559292 GN=FAS2 PE=1 SV=2	0.635749	0.019864
P29952	PMI40	Mannose-6-phosphate isomerase OS=Saccharomyces cerevisiae (strain ATCC 204508 / S288c) OX=559292 GN=PMI40 PE=1 SV=4	0.638459	0.517643
P03870	FLP1	Site-specific recombinase Flp OS=Saccharomyces cerevisiae (strain ATCC 204508 / S288c) OX=559292 GN=FLP1 PE=1 SV=1	0.638559	0.952608
P38261	EXO84	Exocyst complex component EXO84 OS=Saccharomyces cerevisiae (strain ATCC 204508 / S288c) OX=559292 GN=EXO84 PE=1 SV=1	0.6401	0.201537
P07253	CBP6	Cytochrome B pre-mRNA-processing protein 6 OS=Saccharomyces cerevisiae (strain ATCC 204508 / S288c) OX=559292 GN=CBP6 PE=1 SV=1	0.640104	0.540958
P40991	NOP2	25S rRNA (cytosine(2870)-C(5))-methyltransferase OS=Saccharomyces cerevisiae (strain ATCC 204508 / S288c) OX=559292 GN=NOP2 PE=1 SV=1	0.641829	0.1062
P03879	BI4	Intron-encoded RNA maturase bI4 OS=Saccharomyces cerevisiae (strain ATCC 204508 / S288c) OX=559292 GN=BI4 PE=1 SV=2	0.64253	0.954976
Q07845	GRC3	Polynucleotide 5'-hydroxyl-kinase GRC3 OS=Saccharomyces cerevisiae (strain ATCC 204508 / S288c) OX=559292 GN=GRC3 PE=1 SV=1	0.644287	0.055649
P53313	SDA1	Protein SDA1 OS=Saccharomyces cerevisiae (strain ATCC 204508 / S288c) OX=559292 GN=SDA1 PE=1 SV=1	0.645992	0.061209
Q12040	YOR283W	Broad-specificity phosphatase YOR283W OS=Saccharomyces cerevisiae (strain ATCC 204508 / S288c) OX=559292 GN=YOR283W PE=1 SV=1	0.646269	0.400358
P25623	SYP1	Suppressor of yeast profilin deletion OS=Saccharomyces cerevisiae (strain ATCC 204508 / S288c) OX=559292 GN=SYP1 PE=1 SV=3	0.648899	0.046178
P22137	CHC1	Clathrin heavy chain OS=Saccharomyces cerevisiae (strain ATCC 204508 / S288c) OX=559292 GN=CHC1 PE=1 SV=1	0.653205	0.250825
Q03940	RVB1	RuvB-like protein 1 OS=Saccharomyces cerevisiae (strain ATCC 204508 / S288c) OX=559292 GN=RVB1 PE=1 SV=1	0.65362	0.320513
P49089	ASN1	Asparagine synthetase [glutamine-hydrolyzing] 1 OS=Saccharomyces cerevisiae (strain ATCC 204508 / S288c) OX=559292 GN=ASN1 PE=1 SV=2	0.653643	0.354926
P05030	PMA1	Plasma membrane ATPase 1 OS=Saccharomyces cerevisiae (strain ATCC 204508 / S288c) OX=559292 GN=PMA1 PE=1 SV=2	0.654922	0.10603
P36520	MRPL10	54S ribosomal protein L10, mitochondrial OS=Saccharomyces cerevisiae (strain ATCC 204508 / S288c) OX=559292 GN=MRPL10 PE=1 SV=2	0.65712	0.343465
P32939	YPT7	Ypt/Rab-type GTPase YPT7 OS=Saccharomyces cerevisiae (strain ATCC 204508 / S288c) OX=559292 GN=YPT7 PE=1 SV=1	0.658343	0.058117
Q04500	UTP14	U3 small nucleolar RNA-associated protein 14 OS=Saccharomyces cerevisiae (strain ATCC 204508 / S288c) OX=559292 GN=UTP14 PE=1 SV=1	0.658605	0.100198
P14540	FBA1	Fructose-bisphosphate aldolase OS=Saccharomyces cerevisiae (strain ATCC 204508 / S288c) OX=559292 GN=FBA1 PE=1 SV=3	0.659577	0.415808
P09734	TUB3	Tubulin alpha-3 chain OS=Saccharomyces cerevisiae (strain ATCC 204508 / S288c) OX=559292 GN=TUB3 PE=1 SV=1	0.660692	0.252232
P53886	APC1	Anaphase-promoting complex subunit 1 OS=Saccharomyces cerevisiae (strain ATCC 204508 / S288c) OX=559292 GN=APC1 PE=1 SV=2	0.662019	0.115081
P32497	NIP1	Eukaryotic translation initiation factor 3 subunit C OS=Saccharomyces cerevisiae (strain ATCC 204508 / S288c) OX=559292 GN=NIP1 PE=1 SV=2	0.66342	0.02625
P13663	HOM2	Aspartate-semialdehyde dehydrogenase OS=Saccharomyces cerevisiae (strain ATCC 204508 / S288c) OX=559292 GN=HOM2 PE=1 SV=1	0.664811	0.362796
P32458	CDC11	Cell division control protein 11 OS=Saccharomyces cerevisiae (strain ATCC 204508 / S288c) OX=559292 GN=CDC11 PE=1 SV=1	0.665755	0.248121
Q12158	MCD1	Sister chromatid cohesion protein 1 OS=Saccharomyces cerevisiae (strain ATCC 204508 / S288c) OX=559292 GN=MCD1 PE=1 SV=1	0.665999	0.1618
P27515	URK1	Uridine kinase OS=Saccharomyces cerevisiae (strain ATCC 204508 / S288c) OX=559292 GN=URK1 PE=1 SV=1	0.666195	0.256385
P38255	RXT2	Transcriptional regulatory protein RXT2 OS=Saccharomyces cerevisiae (strain ATCC 204508 / S288c) OX=559292 GN=RXT2 PE=1 SV=2	0.668274	0.563459
P38689	PRS3	Ribose-phosphate pyrophosphokinase 3 OS=Saccharomyces cerevisiae (strain ATCC 204508 / S288c) OX=559292 GN=PRS3 PE=1 SV=1	0.669747	0.22667
P10081	TIF1; TIF2	ATP-dependent RNA helicase eIF4A OS=Saccharomyces cerevisiae (strain ATCC 204508 / S288c) OX=559292 GN=TIF1 PE=1 SV=3	0.670492	0.487885
P17423	THR1	Homoserine kinase OS=Saccharomyces cerevisiae (strain ATCC 204508 / S288c) OX=559292 GN=THR1 PE=1 SV=4	0.670681	0.479018
Q99260	YPT6	GTP-binding protein YPT6 OS=Saccharomyces cerevisiae (strain ATCC 204508 / S288c) OX=559292 GN=YPT6 PE=1 SV=1	0.670786	0.005117
P36007	SRY1	L-threo-3-hydroxyaspartate ammonia-lyase OS=Saccharomyces cerevisiae (strain ATCC 204508 / S288c) OX=559292 GN=SRY1 PE=1 SV=1	0.671441	0.167428
Q00362	CDC55	Protein phosphatase PP2A regulatory subunit B OS=Saccharomyces cerevisiae (strain ATCC 204508 / S288c) OX=559292 GN=CDC55 PE=1 SV=2	0.673495	0.352376
P39692	MET10	Sulfite reductase [NADPH] flavoprotein component OS=Saccharomyces cerevisiae (strain ATCC 204508 / S288c) OX=559292 GN=MET10 PE=1 SV=2	0.673744	0.035369
Q08204	SMC5	Structural maintenance of chromosomes protein 5 OS=Saccharomyces cerevisiae (strain ATCC 204508 / S288c) OX=559292 GN=SMC5 PE=1 SV=1	0.676026	0.011599
P02557	TUB2	Tubulin beta chain OS=Saccharomyces cerevisiae (strain ATCC 204508 / S288c) OX=559292 GN=TUB2 PE=1 SV=2	0.680062	0.268509
P38116	ARL1	ADP-ribosylation factor-like protein 1 OS=Saccharomyces cerevisiae (strain ATCC 204508 / S288c) OX=559292 GN=ARL1 PE=1 SV=4	0.685473	0.365056
P41058	RPS29B	40S ribosomal protein S29-B OS=Saccharomyces cerevisiae (strain ATCC 204508 / S288c) OX=559292 GN=RPS29B PE=1 SV=3	0.686008	0.649158
P06839	RAD3	General transcription and DNA repair factor IIH helicase subunit XPD OS=Saccharomyces cerevisiae (strain ATCC 204508 / S288c) OX=559292 GN=RAD3 PE=1 SV=1	0.689081	0.351629
P42846	KRI1	Protein KRI1 OS=Saccharomyces cerevisiae (strain ATCC 204508 / S288c) OX=559292 GN=KRI1 PE=1 SV=1	0.689866	0.429513
P12688	YPK1	Serine/threonine-protein kinase YPK1 OS=Saccharomyces cerevisiae (strain ATCC 204508 / S288c) OX=559292 GN=YPK1 PE=1 SV=2	0.690427	0.014611
P38011	ASC1	Guanine nucleotide-binding protein subunit beta-like protein OS=Saccharomyces cerevisiae (strain ATCC 204508 / S288c) OX=559292 GN=ASC1 PE=1 SV=4	0.691335	0.223444
Q03071	ELC1	Elongin-C OS=Saccharomyces cerevisiae (strain ATCC 204508 / S288c) OX=559292 GN=ELC1 PE=1 SV=1	0.691975	0.402704
Q00776	APM1	AP-1 complex subunit mu-1-I OS=Saccharomyces cerevisiae (strain ATCC 204508 / S288c) OX=559292 GN=APM1 PE=1 SV=2	0.696	0.388199
P00498	HIS1	ATP phosphoribosyltransferase OS=Saccharomyces cerevisiae (strain ATCC 204508 / S288c) OX=559292 GN=HIS1 PE=1 SV=1	0.697175	0.095054
P39531	RCY1	Recyclin-1 OS=Saccharomyces cerevisiae (strain ATCC 204508 / S288c) OX=559292 GN=RCY1 PE=1 SV=4	0.700173	0.926273
P40462	TMA108	Protein TMA108 OS=Saccharomyces cerevisiae (strain ATCC 204508 / S288c) OX=559292 GN=TMA108 PE=1 SV=1	0.700673	0.354947
Q07551	YDL124W	NADPH-dependent alpha-keto amide reductase OS=Saccharomyces cerevisiae (strain ATCC 204508 / S288c) OX=559292 GN=YDL124W PE=1 SV=1	0.70097	0.30674
P16861	PFK1	ATP-dependent 6-phosphofructokinase subunit alpha OS=Saccharomyces cerevisiae (strain ATCC 204508 / S288c) OX=559292 GN=PFK1 PE=1 SV=1	0.702134	0.053356
P01123	YPT1	GTP-binding protein YPT1 OS=Saccharomyces cerevisiae (strain ATCC 204508 / S288c) OX=559292 GN=YPT1 PE=1 SV=2	0.702846	0.14826
Q12186	MSL5	Branchpoint-bridging protein OS=Saccharomyces cerevisiae (strain ATCC 204508 / S288c) OX=559292 GN=MSL5 PE=1 SV=1	0.707305	0.594835
P54113	ADE16	Bifunctional purine biosynthesis protein ADE16 OS=Saccharomyces cerevisiae (strain ATCC 204508 / S288c) OX=559292 GN=ADE16 PE=1 SV=1	0.707874	0.452236
Q08962	NIP7	60S ribosome subunit biogenesis protein NIP7 OS=Saccharomyces cerevisiae (strain ATCC 204508 / S288c) OX=559292 GN=NIP7 PE=1 SV=1	0.708155	0.143167
P38321	YBR225W	Uncharacterized protein YBR225W OS=Saccharomyces cerevisiae (strain ATCC 204508 / S288c) OX=559292 GN=YBR225W PE=1 SV=1	0.708573	0.140204
P35189	TAF14	Transcription initiation factor TFIID subunit 14 OS=Saccharomyces cerevisiae (strain ATCC 204508 / S288c) OX=559292 GN=TAF14 PE=1 SV=1	0.71058	0.178841
P31373	CYS3	Cystathionine gamma-lyase OS=Saccharomyces cerevisiae (strain ATCC 204508 / S288c) OX=559292 GN=CYS3 PE=1 SV=2	0.71086	0.237657
P07560	SEC4	Ras-related protein SEC4 OS=Saccharomyces cerevisiae (strain ATCC 204508 / S288c) OX=559292 GN=SEC4 PE=1 SV=1	0.71117	0.200254
P32264	PRO1	Glutamate 5-kinase OS=Saccharomyces cerevisiae (strain ATCC 204508 / S288c) OX=559292 GN=PRO1 PE=1 SV=2	0.714494	0.415483
P38625	GUA1	GMP synthase [glutamine-hydrolyzing] OS=Saccharomyces cerevisiae (strain ATCC 204508 / S288c) OX=559292 GN=GUA1 PE=1 SV=4	0.714737	0.609689
P38080	AKL1	Serine/threonine-protein kinase AKL1 OS=Saccharomyces cerevisiae (strain ATCC 204508 / S288c) OX=559292 GN=AKL1 PE=1 SV=1	0.714775	0.585594
P07262	GDH1	NADP-specific glutamate dehydrogenase 1 OS=Saccharomyces cerevisiae (strain ATCC 204508 / S288c) OX=559292 GN=GDH1 PE=1 SV=2	0.716642	0.27944
P30665	MCM4	DNA replication licensing factor MCM4 OS=Saccharomyces cerevisiae (strain ATCC 204508 / S288c) OX=559292 GN=MCM4 PE=1 SV=2	0.717114	0.498182
P38323	MCX1	ATP-dependent clpX-like chaperone, mitochondrial OS=Saccharomyces cerevisiae (strain ATCC 204508 / S288c) OX=559292 GN=MCX1 PE=1 SV=1	0.718032	0.15815
P38902	RPB11	DNA-directed RNA polymerase II subunit RPB11 OS=Saccharomyces cerevisiae (strain ATCC 204508 / S288c) OX=559292 GN=RPB11 PE=1 SV=1	0.718643	0.4404
P35724	MNR2	Manganese resistance protein MNR2 OS=Saccharomyces cerevisiae (strain ATCC 204508 / S288c) OX=559292 GN=MNR2 PE=1 SV=1	0.726233	0.110201
P38879	EGD2	Nascent polypeptide-associated complex subunit alpha OS=Saccharomyces cerevisiae (strain ATCC 204508 / S288c) OX=559292 GN=EGD2 PE=1 SV=3	0.727042	0.401362
P16862	PFK2	ATP-dependent 6-phosphofructokinase subunit beta OS=Saccharomyces cerevisiae (strain ATCC 204508 / S288c) OX=559292 GN=PFK2 PE=1 SV=4	0.727055	0.153717
Q12335	PST2	Protoplast secreted protein 2 OS=Saccharomyces cerevisiae (strain ATCC 204508 / S288c) OX=559292 GN=PST2 PE=1 SV=1	0.729681	0.325502
Q04947	RTN1	Reticulon-like protein 1 OS=Saccharomyces cerevisiae (strain ATCC 204508 / S288c) OX=559292 GN=RTN1 PE=1 SV=1	0.730429	0.104778
P10659	SAM1	S-adenosylmethionine synthase 1 OS=Saccharomyces cerevisiae (strain ATCC 204508 / S288c) OX=559292 GN=SAM1 PE=1 SV=2	0.731034	0.104734
P31412	VMA5	V-type proton ATPase subunit C OS=Saccharomyces cerevisiae (strain ATCC 204508 / S288c) OX=559292 GN=VMA5 PE=1 SV=4	0.731345	0.863253
P34244	HSL1	Probable serine/threonine-protein kinase HSL1 OS=Saccharomyces cerevisiae (strain ATCC 204508 / S288c) OX=559292 GN=HSL1 PE=1 SV=2	0.7325	0.105223
P08539	GPA1	Guanine nucleotide-binding protein alpha-1 subunit OS=Saccharomyces cerevisiae (strain ATCC 204508 / S288c) OX=559292 GN=GPA1 PE=1 SV=3	0.732665	0.362332
P04840	POR1	Mitochondrial outer membrane protein porin 1 OS=Saccharomyces cerevisiae (strain ATCC 204508 / S288c) OX=559292 GN=POR1 PE=1 SV=4	0.735741	0.416101
P08518	RPB2	DNA-directed RNA polymerase II subunit RPB2 OS=Saccharomyces cerevisiae (strain ATCC 204508 / S288c) OX=559292 GN=RPB2 PE=1 SV=2	0.737969	0.080994
Q12363	WTM1	Transcriptional modulator WTM1 OS=Saccharomyces cerevisiae (strain ATCC 204508 / S288c) OX=559292 GN=WTM1 PE=1 SV=1	0.740161	0.151152
Q03780	YDR239C	Uncharacterized protein YDR239C OS=Saccharomyces cerevisiae (strain ATCC 204508 / S288c) OX=559292 GN=YDR239C PE=1 SV=1	0.740214	0.320203
P38272	SHE3	SWI5-dependent HO expression protein 3 OS=Saccharomyces cerevisiae (strain ATCC 204508 / S288c) OX=559292 GN=SHE3 PE=1 SV=1	0.740632	0.645687
Q06245	SEC10	Exocyst complex component SEC10 OS=Saccharomyces cerevisiae (strain ATCC 204508 / S288c) OX=559292 GN=SEC10 PE=1 SV=1	0.743968	0.448183
P41809	HKR1	Signaling mucin HKR1 OS=Saccharomyces cerevisiae (strain ATCC 204508 / S288c) OX=559292 GN=HKR1 PE=1 SV=2	0.745692	0.902151
P40355	MNN14	Uncharacterized protein YJR061W OS=Saccharomyces cerevisiae (strain ATCC 204508 / S288c) OX=559292 GN=YJR061W PE=4 SV=2	0.746447	0.099494
P54783	ALO1	D-arabinono-1,4-lactone oxidase OS=Saccharomyces cerevisiae (strain ATCC 204508 / S288c) OX=559292 GN=ALO1 PE=1 SV=1	0.74909	0.399359
P25846	MSH1	DNA mismatch repair protein MSH1, mitochondrial OS=Saccharomyces cerevisiae (strain ATCC 204508 / S288c) OX=559292 GN=MSH1 PE=1 SV=2	0.749365	0.441374
P53327	SLH1	RQC trigger complex helicase SLH1 OS=Saccharomyces cerevisiae (strain ATCC 204508 / S288c) OX=559292 GN=SLH1 PE=1 SV=2	0.751665	0.23199
P28274	URA7	CTP synthase 1 OS=Saccharomyces cerevisiae (strain ATCC 204508 / S288c) OX=559292 GN=URA7 PE=1 SV=2	0.75171	0.297396
Q12464	RVB2	RuvB-like protein 2 OS=Saccharomyces cerevisiae (strain ATCC 204508 / S288c) OX=559292 GN=RVB2 PE=1 SV=1	0.752589	0.412507
P89102	SEC5	Exocyst complex component SEC5 OS=Saccharomyces cerevisiae (strain ATCC 204508 / S288c) OX=559292 GN=SEC5 PE=1 SV=1	0.753861	0.53394
P32324	EFT2; EFT1	Elongation factor 2 OS=Saccharomyces cerevisiae (strain ATCC 204508 / S288c) OX=559292 GN=EFT1 PE=1 SV=1	0.755137	0.028314
P49435	APT1	Adenine phosphoribosyltransferase 1 OS=Saccharomyces cerevisiae (strain ATCC 204508 / S288c) OX=559292 GN=APT1 PE=1 SV=3	0.755516	0.368858
Q12329	HSP42	Heat shock protein 42 OS=Saccharomyces cerevisiae (strain ATCC 204508 / S288c) OX=559292 GN=HSP42 PE=1 SV=1	0.756119	0.469781
Q05934	VID22	Vacuolar import and degradation protein 22 OS=Saccharomyces cerevisiae (strain ATCC 204508 / S288c) OX=559292 GN=VID22 PE=1 SV=1	0.756131	0.284196
P41057	RPS29A	40S ribosomal protein S29-A OS=Saccharomyces cerevisiae (strain ATCC 204508 / S288c) OX=559292 GN=RPS29A PE=1 SV=3	0.756982	0.662755
P29703	RAM2	Protein farnesyltransferase/geranylgeranyltransferase type-1 subunit alpha OS=Saccharomyces cerevisiae (strain ATCC 204508 / S288c) OX=559292 GN=RAM2 PE=1 SV=1	0.75699	0.381407
P38737	ECM29	Proteasome component ECM29 OS=Saccharomyces cerevisiae (strain ATCC 204508 / S288c) OX=559292 GN=ECM29 PE=1 SV=1	0.757561	0.114162
Q06188	PDP3	PWWP domain-containing protein YLR455W OS=Saccharomyces cerevisiae (strain ATCC 204508 / S288c) OX=559292 GN=YLR455W PE=1 SV=1	0.757752	0.165523
P40357	SEC9	Protein transport protein SEC9 OS=Saccharomyces cerevisiae (strain ATCC 204508 / S288c) OX=559292 GN=SEC9 PE=1 SV=1	0.75926	0.631521
P36120	DBP7	ATP-dependent RNA helicase DBP7 OS=Saccharomyces cerevisiae (strain ATCC 204508 / S288c) OX=559292 GN=DBP7 PE=1 SV=1	0.760217	0.292985
P33332	SEC3	Exocyst complex component SEC3 OS=Saccharomyces cerevisiae (strain ATCC 204508 / S288c) OX=559292 GN=SEC3 PE=1 SV=1	0.762933	0.180578
Q07800	PSR1	Phosphatase PSR1 OS=Saccharomyces cerevisiae (strain ATCC 204508 / S288c) OX=559292 GN=PSR1 PE=1 SV=1	0.76346	0.846194
Q08226	CRT10	Protein CRT10 OS=Saccharomyces cerevisiae (strain ATCC 204508 / S288c) OX=559292 GN=CRT10 PE=1 SV=1	0.76379	0.316305
Q00416	SEN1	Helicase SEN1 OS=Saccharomyces cerevisiae (strain ATCC 204508 / S288c) OX=559292 GN=SEN1 PE=1 SV=2	0.765286	0.497487
P38903	RTS1	Serine/threonine-protein phosphatase 2A 56 kDa regulatory subunit delta isoform OS=Saccharomyces cerevisiae (strain ATCC 204508 / S288c) OX=559292 GN=RTS1 PE=1 SV=2	0.765458	0.29414
P53278	YGR130C	Uncharacterized protein YGR130C OS=Saccharomyces cerevisiae (strain ATCC 204508 / S288c) OX=559292 GN=YGR130C PE=1 SV=1	0.767185	0.3044
P16649	TUP1	General transcriptional corepressor TUP1 OS=Saccharomyces cerevisiae (strain ATCC 204508 / S288c) OX=559292 GN=TUP1 PE=1 SV=2	0.769364	0.293089
P00830	ATP2	ATP synthase subunit beta, mitochondrial OS=Saccharomyces cerevisiae (strain ATCC 204508 / S288c) OX=559292 GN=ATP2 PE=1 SV=2	0.770624	0.394973
P20459	SUI2	Eukaryotic translation initiation factor 2 subunit alpha OS=Saccharomyces cerevisiae (strain ATCC 204508 / S288c) OX=559292 GN=SUI2 PE=1 SV=1	0.771611	0.435442
P16521	YEF3	Elongation factor 3A OS=Saccharomyces cerevisiae (strain ATCC 204508 / S288c) OX=559292 GN=YEF3 PE=1 SV=4	0.774516	0.062312
P38720	GND1	6-phosphogluconate dehydrogenase, decarboxylating 1 OS=Saccharomyces cerevisiae (strain ATCC 204508 / S288c) OX=559292 GN=GND1 PE=1 SV=1	0.774898	0.42157
P38243	YBR071W	Uncharacterized protein YBR071W OS=Saccharomyces cerevisiae (strain ATCC 204508 / S288c) OX=559292 GN=YBR071W PE=1 SV=1	0.774991	0.478342
Q06224	YSH1	Endoribonuclease YSH1 OS=Saccharomyces cerevisiae (strain ATCC 204508 / S288c) OX=559292 GN=YSH1 PE=1 SV=1	0.775499	0.218305
P80210	ADE12	Adenylosuccinate synthetase OS=Saccharomyces cerevisiae (strain ATCC 204508 / S288c) OX=559292 GN=ADE12 PE=1 SV=3	0.776362	0.271478
P25642	IMG2	54S ribosomal protein IMG2, mitochondrial OS=Saccharomyces cerevisiae (strain ATCC 204508 / S288c) OX=559292 GN=IMG2 PE=1 SV=2	0.776751	0.652681
P40416	ATM1	Iron-sulfur clusters transporter ATM1, mitochondrial OS=Saccharomyces cerevisiae (strain ATCC 204508 / S288c) OX=559292 GN=ATM1 PE=1 SV=2	0.778163	0.623573
P25491	YDJ1	Mitochondrial protein import protein MAS5 OS=Saccharomyces cerevisiae (strain ATCC 204508 / S288c) OX=559292 GN=YDJ1 PE=1 SV=1	0.778631	0.258139
Q08818	MSC6	Meiotic sister-chromatid recombination protein 6, mitochondrial OS=Saccharomyces cerevisiae (strain ATCC 204508 / S288c) OX=559292 GN=MSC6 PE=1 SV=1	0.779961	0.500186
P38764	RPN1	26S proteasome regulatory subunit RPN1 OS=Saccharomyces cerevisiae (strain ATCC 204508 / S288c) OX=559292 GN=RPN1 PE=1 SV=3	0.782562	0.256732
P33297	RPT5	26S proteasome regulatory subunit 6A OS=Saccharomyces cerevisiae (strain ATCC 204508 / S288c) OX=559292 GN=RPT5 PE=1 SV=3	0.783821	0.45043
P40327	RPT2	26S proteasome regulatory subunit 4 homolog OS=Saccharomyces cerevisiae (strain ATCC 204508 / S288c) OX=559292 GN=RPT2 PE=1 SV=3	0.784026	0.412568
P05759	RPS31	Ubiquitin-40S ribosomal protein S31 OS=Saccharomyces cerevisiae (strain ATCC 204508 / S288c) OX=559292 GN=RPS31 PE=1 SV=3	0.786631	0.207926
P53009	SCY1	Protein kinase-like protein SCY1 OS=Saccharomyces cerevisiae (strain ATCC 204508 / S288c) OX=559292 GN=SCY1 PE=1 SV=1	0.786886	0.31359
Q02948	VPS30	Vacuolar protein sorting-associated protein 30 OS=Saccharomyces cerevisiae (strain ATCC 204508 / S288c) OX=559292 GN=VPS30 PE=1 SV=1	0.787932	0.2507
Q06132	SGD1	Suppressor of glycerol defect protein 1 OS=Saccharomyces cerevisiae (strain ATCC 204508 / S288c) OX=559292 GN=SGD1 PE=1 SV=1	0.789353	0.294513
Q12275	CMR2	Uncharacterized protein YOR093C OS=Saccharomyces cerevisiae (strain ATCC 204508 / S288c) OX=559292 GN=YOR093C PE=1 SV=1	0.790108	0.457713
P53549	RPT4	26S proteasome subunit RPT4 OS=Saccharomyces cerevisiae (strain ATCC 204508 / S288c) OX=559292 GN=RPT4 PE=1 SV=4	0.790119	0.514307
P09733	TUB1	Tubulin alpha-1 chain OS=Saccharomyces cerevisiae (strain ATCC 204508 / S288c) OX=559292 GN=TUB1 PE=1 SV=2	0.792433	0.44456
P38177	YBL086C	Uncharacterized protein YBL086C OS=Saccharomyces cerevisiae (strain ATCC 204508 / S288c) OX=559292 GN=YBL086C PE=1 SV=1	0.793489	0.413715
P81449	TIM11	ATP synthase subunit e, mitochondrial OS=Saccharomyces cerevisiae (strain ATCC 204508 / S288c) OX=559292 GN=TIM11 PE=1 SV=2	0.793532	0.420269
P25087	ERG6	Sterol 24-C-methyltransferase OS=Saccharomyces cerevisiae (strain ATCC 204508 / S288c) OX=559292 GN=ERG6 PE=1 SV=4	0.793622	0.497085
Q99216	PNO1	Pre-rRNA-processing protein PNO1 OS=Saccharomyces cerevisiae (strain ATCC 204508 / S288c) OX=559292 GN=PNO1 PE=1 SV=1	0.794225	0.331393
Q04089	DOT1	Histone-lysine N-methyltransferase, H3 lysine-79 specific OS=Saccharomyces cerevisiae (strain ATCC 204508 / S288c) OX=559292 GN=DOT1 PE=1 SV=1	0.794419	0.371528
P37304	PAM1	Protein PAM1 OS=Saccharomyces cerevisiae (strain ATCC 204508 / S288c) OX=559292 GN=PAM1 PE=1 SV=2	0.795613	0.28721
P32568	SNQ2	Protein SNQ2 OS=Saccharomyces cerevisiae (strain ATCC 204508 / S288c) OX=559292 GN=SNQ2 PE=1 SV=2	0.798036	0.65735
P16892	FUS3	Mitogen-activated protein kinase FUS3 OS=Saccharomyces cerevisiae (strain ATCC 204508 / S288c) OX=559292 GN=FUS3 PE=1 SV=2	0.798254	0.767951
P36169	SKG1	Suppressor of lethality of KEX2 GAS1 double null mutant protein 1 OS=Saccharomyces cerevisiae (strain ATCC 204508 / S288c) OX=559292 GN=SKG1 PE=1 SV=2	0.798968	0.564322
Q12176	MAK21	Ribosome biogenesis protein MAK21 OS=Saccharomyces cerevisiae (strain ATCC 204508 / S288c) OX=559292 GN=MAK21 PE=1 SV=1	0.80094	0.432643
P32356	NTH1	Cytosolic neutral trehalase OS=Saccharomyces cerevisiae (strain ATCC 204508 / S288c) OX=559292 GN=NTH1 PE=1 SV=3	0.801556	0.427935
P11978	SIR4	Regulatory protein SIR4 OS=Saccharomyces cerevisiae (strain ATCC 204508 / S288c) OX=559292 GN=SIR4 PE=1 SV=1	0.80269	0.416079
P47035	NET1	Nucleolar protein NET1 OS=Saccharomyces cerevisiae (strain ATCC 204508 / S288c) OX=559292 GN=NET1 PE=1 SV=1	0.804825	0.332652
P25382	RSA4	Ribosome assembly protein 4 OS=Saccharomyces cerevisiae (strain ATCC 204508 / S288c) OX=559292 GN=RSA4 PE=1 SV=3	0.805341	0.632869
P47128	EAF6	Chromatin modification-related protein EAF6 OS=Saccharomyces cerevisiae (strain ATCC 204508 / S288c) OX=559292 GN=EAF6 PE=1 SV=1	0.805918	0.52202
P22517	CMK2	Calcium/calmodulin-dependent protein kinase II OS=Saccharomyces cerevisiae (strain ATCC 204508 / S288c) OX=559292 GN=CMK2 PE=1 SV=2	0.805993	0.670167
P06103	PRT1	Eukaryotic translation initiation factor 3 subunit B OS=Saccharomyces cerevisiae (strain ATCC 204508 / S288c) OX=559292 GN=PRT1 PE=1 SV=1	0.806257	0.295619
P54839	ERG13	Hydroxymethylglutaryl-CoA synthase OS=Saccharomyces cerevisiae (strain ATCC 204508 / S288c) OX=559292 GN=ERG13 PE=1 SV=1	0.806258	0.501957
Q08817	SOG2	Leucine-rich repeat-containing protein SOG2 OS=Saccharomyces cerevisiae (strain ATCC 204508 / S288c) OX=559292 GN=SOG2 PE=1 SV=1	0.808865	0.743426
P04050	RPO21	DNA-directed RNA polymerase II subunit RPB1 OS=Saccharomyces cerevisiae (strain ATCC 204508 / S288c) OX=559292 GN=RPO21 PE=1 SV=2	0.809533	0.478315
P38429	SAP30	Transcriptional regulatory protein SAP30 OS=Saccharomyces cerevisiae (strain ATCC 204508 / S288c) OX=559292 GN=SAP30 PE=1 SV=2	0.80995	0.64761
Q12157	APC11	Anaphase-promoting complex subunit 11 OS=Saccharomyces cerevisiae (strain ATCC 204508 / S288c) OX=559292 GN=APC11 PE=1 SV=1	0.81275	0.737092
P06169	PDC1	Pyruvate decarboxylase isozyme 1 OS=Saccharomyces cerevisiae (strain ATCC 204508 / S288c) OX=559292 GN=PDC1 PE=1 SV=7	0.816066	0.588907
P38840	ARO9	Aromatic amino acid aminotransferase 2 OS=Saccharomyces cerevisiae (strain ATCC 204508 / S288c) OX=559292 GN=ARO9 PE=1 SV=3	0.816362	0.52134
P28625	YIM1	Protein YIM1 OS=Saccharomyces cerevisiae (strain ATCC 204508 / S288c) OX=559292 GN=YIM1 PE=1 SV=2	0.817032	0.17211
P34239	LST4	Protein LST4 OS=Saccharomyces cerevisiae (strain ATCC 204508 / S288c) OX=559292 GN=LST4 PE=1 SV=1	0.8172	0.423247
Q03769	ENT5	Epsin-5 OS=Saccharomyces cerevisiae (strain ATCC 204508 / S288c) OX=559292 GN=ENT5 PE=1 SV=1	0.819115	0.626901
P38319	TDP1	Tyrosyl-DNA phosphodiesterase 1 OS=Saccharomyces cerevisiae (strain ATCC 204508 / S288c) OX=559292 GN=TDP1 PE=1 SV=1	0.819274	0.609093
P54115	ALD6	Magnesium-activated aldehyde dehydrogenase, cytosolic OS=Saccharomyces cerevisiae (strain ATCC 204508 / S288c) OX=559292 GN=ALD6 PE=1 SV=4	0.819323	0.580105
P20424	SRP54	Signal recognition particle subunit SRP54 OS=Saccharomyces cerevisiae (strain ATCC 204508 / S288c) OX=559292 GN=SRP54 PE=1 SV=2	0.822769	0.467148
Q06698	YLR419W	Putative ATP-dependent RNA helicase YLR419W OS=Saccharomyces cerevisiae (strain ATCC 204508 / S288c) OX=559292 GN=YLR419W PE=1 SV=1	0.822894	0.63778
P47771	ALD2	Aldehyde dehydrogenase [NAD(P)+] 1 OS=Saccharomyces cerevisiae (strain ATCC 204508 / S288c) OX=559292 GN=ALD2 PE=1 SV=2	0.824632	0.680122
Q07938	MEU1	S-methyl-5'-thioadenosine phosphorylase OS=Saccharomyces cerevisiae (strain ATCC 204508 / S288c) OX=559292 GN=MEU1 PE=1 SV=1	0.824844	0.612093
P14832	CPR1	Peptidyl-prolyl cis-trans isomerase OS=Saccharomyces cerevisiae (strain ATCC 204508 / S288c) OX=559292 GN=CPR1 PE=1 SV=3	0.825897	0.54969
Q08004	BUD20	Bud site selection protein 20 OS=Saccharomyces cerevisiae (strain ATCC 204508 / S288c) OX=559292 GN=BUD20 PE=1 SV=1	0.828253	0.593422
Q06078	UTP21	U3 small nucleolar RNA-associated protein 21 OS=Saccharomyces cerevisiae (strain ATCC 204508 / S288c) OX=559292 GN=UTP21 PE=1 SV=1	0.828452	0.355186
Q12004	TFB4	General transcription and DNA repair factor IIH subunit TFB4 OS=Saccharomyces cerevisiae (strain ATCC 204508 / S288c) OX=559292 GN=TFB4 PE=1 SV=1	0.829196	0.402903
P04076	ARG4	Argininosuccinate lyase OS=Saccharomyces cerevisiae (strain ATCC 204508 / S288c) OX=559292 GN=ARG4 PE=1 SV=2	0.831795	0.320252
Q04048	SYF1	Pre-mRNA-splicing factor SYF1 OS=Saccharomyces cerevisiae (strain ATCC 204508 / S288c) OX=559292 GN=SYF1 PE=1 SV=1	0.833069	0.719625
P04821	CDC25	Cell division control protein 25 OS=Saccharomyces cerevisiae (strain ATCC 204508 / S288c) OX=559292 GN=CDC25 PE=1 SV=1	0.833515	0.230953
P53136	NSA1	Ribosome biogenesis protein NSA1 OS=Saccharomyces cerevisiae (strain ATCC 204508 / S288c) OX=559292 GN=NSA1 PE=1 SV=1	0.833859	0.704658
P12709	PGI1	Glucose-6-phosphate isomerase OS=Saccharomyces cerevisiae (strain ATCC 204508 / S288c) OX=559292 GN=PGI1 PE=1 SV=3	0.836318	0.5288
P33299	RPT1	26S proteasome regulatory subunit 7 homolog OS=Saccharomyces cerevisiae (strain ATCC 204508 / S288c) OX=559292 GN=RPT1 PE=1 SV=1	0.837085	0.558032
P10592	SSA2	Heat shock protein SSA2 OS=Saccharomyces cerevisiae (strain ATCC 204508 / S288c) OX=559292 GN=SSA2 PE=1 SV=3	0.838216	0.279338
P15108	HSC82	ATP-dependent molecular chaperone HSC82 OS=Saccharomyces cerevisiae (strain ATCC 204508 / S288c) OX=559292 GN=HSC82 PE=1 SV=4	0.839593	0.086489
P39517	DHH1	ATP-dependent RNA helicase DHH1 OS=Saccharomyces cerevisiae (strain ATCC 204508 / S288c) OX=559292 GN=DHH1 PE=1 SV=1	0.842307	0.437795
P32908	SMC1	Structural maintenance of chromosomes protein 1 OS=Saccharomyces cerevisiae (strain ATCC 204508 / S288c) OX=559292 GN=SMC1 PE=1 SV=1	0.844097	0.57277
P38994	MSS4	Probable phosphatidylinositol 4-phosphate 5-kinase MSS4 OS=Saccharomyces cerevisiae (strain ATCC 204508 / S288c) OX=559292 GN=MSS4 PE=1 SV=2	0.845523	0.569216
P18494	GLN3	Nitrogen regulatory protein GLN3 OS=Saccharomyces cerevisiae (strain ATCC 204508 / S288c) OX=559292 GN=GLN3 PE=1 SV=2	0.845595	0.493634
P36775	PIM1	Lon protease homolog, mitochondrial OS=Saccharomyces cerevisiae (strain ATCC 204508 / S288c) OX=559292 GN=PIM1 PE=1 SV=2	0.84648	0.806418
P16474	KAR2	Endoplasmic reticulum chaperone BiP OS=Saccharomyces cerevisiae (strain ATCC 204508 / S288c) OX=559292 GN=KAR2 PE=1 SV=1	0.848825	0.458442
P52920	NBP35	Cytosolic Fe-S cluster assembly factor NBP35 OS=Saccharomyces cerevisiae (strain ATCC 204508 / S288c) OX=559292 GN=NBP35 PE=1 SV=1	0.850131	0.381819
P20967	KGD1	2-oxoglutarate dehydrogenase, mitochondrial OS=Saccharomyces cerevisiae (strain ATCC 204508 / S288c) OX=559292 GN=KGD1 PE=1 SV=2	0.850552	0.504988
P53156	YGL081W	Uncharacterized protein YGL081W OS=Saccharomyces cerevisiae (strain ATCC 204508 / S288c) OX=559292 GN=YGL081W PE=4 SV=1	0.853364	0.430211
P17255	VMA1	V-type proton ATPase catalytic subunit A OS=Saccharomyces cerevisiae (strain ATCC 204508 / S288c) OX=559292 GN=VMA1 PE=1 SV=3	0.854491	0.291176
P06843	SPT2	Protein SPT2 OS=Saccharomyces cerevisiae (strain ATCC 204508 / S288c) OX=559292 GN=SPT2 PE=1 SV=1	0.855574	0.59809
P28241	IDH2	Isocitrate dehydrogenase [NAD] subunit 2, mitochondrial OS=Saccharomyces cerevisiae (strain ATCC 204508 / S288c) OX=559292 GN=IDH2 PE=1 SV=1	0.856008	0.160585
P11792	SCH9	Serine/threonine-protein kinase SCH9 OS=Saccharomyces cerevisiae (strain ATCC 204508 / S288c) OX=559292 GN=SCH9 PE=1 SV=3	0.85673	0.137514
Q12259	YLR108C	BTB/POZ domain-containing protein YLR108C OS=Saccharomyces cerevisiae (strain ATCC 204508 / S288c) OX=559292 GN=YLR108C PE=1 SV=1	0.856758	0.591863
P36119	RQT4	RQC trigger complex subunit RQT4 OS=Saccharomyces cerevisiae (strain ATCC 204508 / S288c) OX=559292 GN=RQT4 PE=1 SV=1	0.856806	0.572254
Q12447	PAA1	Polyamine N-acetyltransferase 1 OS=Saccharomyces cerevisiae (strain ATCC 204508 / S288c) OX=559292 GN=PAA1 PE=1 SV=1	0.856894	0.312656
Q03862	ARX1	Probable metalloprotease ARX1 OS=Saccharomyces cerevisiae (strain ATCC 204508 / S288c) OX=559292 GN=ARX1 PE=1 SV=1	0.858519	0.45598
P41940	PSA1	Mannose-1-phosphate guanyltransferase OS=Saccharomyces cerevisiae (strain ATCC 204508 / S288c) OX=559292 GN=PSA1 PE=1 SV=2	0.861182	0.418474
P32600	TOR2	Serine/threonine-protein kinase TOR2 OS=Saccharomyces cerevisiae (strain ATCC 204508 / S288c) OX=559292 GN=TOR2 PE=1 SV=3	0.863093	0.627498
P06208	LEU4	2-isopropylmalate synthase OS=Saccharomyces cerevisiae (strain ATCC 204508 / S288c) OX=559292 GN=LEU4 PE=1 SV=1	0.863121	0.601116
P39926	SSO2	Protein SSO2 OS=Saccharomyces cerevisiae (strain ATCC 204508 / S288c) OX=559292 GN=SSO2 PE=1 SV=2	0.863771	0.611713
P06780	RHO1	GTP-binding protein RHO1 OS=Saccharomyces cerevisiae (strain ATCC 204508 / S288c) OX=559292 GN=RHO1 PE=1 SV=3	0.865414	0.693952
P38701	RPS20	40S ribosomal protein S20 OS=Saccharomyces cerevisiae (strain ATCC 204508 / S288c) OX=559292 GN=RPS20 PE=1 SV=3	0.865459	0.634129
P19524	MYO2	Myosin-2 OS=Saccharomyces cerevisiae (strain ATCC 204508 / S288c) OX=559292 GN=MYO2 PE=1 SV=1	0.868653	0.506183
P28321	YJU3	Monoglyceride lipase OS=Saccharomyces cerevisiae (strain ATCC 204508 / S288c) OX=559292 GN=YJU3 PE=1 SV=2	0.869444	0.804383
Q05515	SVF1	Survival factor 1 OS=Saccharomyces cerevisiae (strain ATCC 204508 / S288c) OX=559292 GN=SVF1 PE=1 SV=1	0.869766	0.735854
Q12523	YPL247C	WD repeat-containing protein YPL247C OS=Saccharomyces cerevisiae (strain ATCC 204508 / S288c) OX=559292 GN=YPL247C PE=1 SV=1	0.876052	0.633164
P00359	TDH3	Glyceraldehyde-3-phosphate dehydrogenase 3 OS=Saccharomyces cerevisiae (strain ATCC 204508 / S288c) OX=559292 GN=TDH3 PE=1 SV=3	0.877222	0.454087
P25567	SRO9	RNA-binding protein SRO9 OS=Saccharomyces cerevisiae (strain ATCC 204508 / S288c) OX=559292 GN=SRO9 PE=1 SV=2	0.87736	0.721367
P60010	ACT1	Actin OS=Saccharomyces cerevisiae (strain ATCC 204508 / S288c) OX=559292 GN=ACT1 PE=1 SV=1	0.877426	0.600496
P32914	SPT4	Transcription elongation factor SPT4 OS=Saccharomyces cerevisiae (strain ATCC 204508 / S288c) OX=559292 GN=SPT4 PE=1 SV=1	0.878773	0.753127
P32565	RPN2	26S proteasome regulatory subunit RPN2 OS=Saccharomyces cerevisiae (strain ATCC 204508 / S288c) OX=559292 GN=RPN2 PE=1 SV=4	0.879396	0.514545
P32481	GCD11	Eukaryotic translation initiation factor 2 subunit gamma OS=Saccharomyces cerevisiae (strain ATCC 204508 / S288c) OX=559292 GN=GCD11 PE=1 SV=1	0.879995	0.228853
Q12109	WRS1	Tryptophan--tRNA ligase, cytoplasmic OS=Saccharomyces cerevisiae (strain ATCC 204508 / S288c) OX=559292 GN=WRS1 PE=1 SV=1	0.881578	0.739641
P0CX27	RPL42A	60S ribosomal protein L42-A OS=Saccharomyces cerevisiae (strain ATCC 204508 / S288c) OX=559292 GN=RPL42A PE=1 SV=1	0.882973	0.595834
Q12212	SIA1	Protein SIA1 OS=Saccharomyces cerevisiae (strain ATCC 204508 / S288c) OX=559292 GN=SIA1 PE=2 SV=1	0.884151	0.747984
P05745	RPL36A	60S ribosomal protein L36-A OS=Saccharomyces cerevisiae (strain ATCC 204508 / S288c) OX=559292 GN=RPL36A PE=1 SV=3	0.88492	0.802636
P05453	SUP35	Eukaryotic peptide chain release factor GTP-binding subunit OS=Saccharomyces cerevisiae (strain ATCC 204508 / S288c) OX=559292 GN=SUP35 PE=1 SV=1	0.885798	0.547123
P40016	RPN3	26S proteasome regulatory subunit RPN3 OS=Saccharomyces cerevisiae (strain ATCC 204508 / S288c) OX=559292 GN=RPN3 PE=1 SV=5	0.886844	0.760863
P10664	RPL4A	60S ribosomal protein L4-A OS=Saccharomyces cerevisiae (strain ATCC 204508 / S288c) OX=559292 GN=RPL4A PE=1 SV=4	0.887742	0.661427
P38631	FKS1	1,3-beta-glucan synthase component FKS1 OS=Saccharomyces cerevisiae (strain ATCC 204508 / S288c) OX=559292 GN=FKS1 PE=1 SV=2	0.889123	0.682285
P46989	ATG27	Autophagy-related protein 27 OS=Saccharomyces cerevisiae (strain ATCC 204508 / S288c) OX=559292 GN=ATG27 PE=1 SV=2	0.889784	0.722108
Q02805	ROD1	Protein ROD1 OS=Saccharomyces cerevisiae (strain ATCC 204508 / S288c) OX=559292 GN=ROD1 PE=1 SV=1	0.890373	0.703015
Q12453	CEX1	Cytoplasmic export protein 1 OS=Saccharomyces cerevisiae (strain ATCC 204508 / S288c) OX=559292 GN=CEX1 PE=1 SV=1	0.892157	0.535035
P32449	ARO4	Phospho-2-dehydro-3-deoxyheptonate aldolase, tyrosine-inhibited OS=Saccharomyces cerevisiae (strain ATCC 204508 / S288c) OX=559292 GN=ARO4 PE=1 SV=2	0.893912	0.602899
P38791	DYS1	Deoxyhypusine synthase OS=Saccharomyces cerevisiae (strain ATCC 204508 / S288c) OX=559292 GN=DYS1 PE=1 SV=1	0.89408	0.850839
P39523	EPO1	Uncharacterized protein YMR124W OS=Saccharomyces cerevisiae (strain ATCC 204508 / S288c) OX=559292 GN=YMR124W PE=1 SV=2	0.896299	0.6939
Q3E705	EFG1	rRNA-processing protein EFG1 OS=Saccharomyces cerevisiae (strain ATCC 204508 / S288c) OX=559292 GN=EFG1 PE=1 SV=2	0.897162	0.750499
P50094	IMD4	Inosine-5'-monophosphate dehydrogenase 4 OS=Saccharomyces cerevisiae (strain ATCC 204508 / S288c) OX=559292 GN=IMD4 PE=1 SV=1	0.897196	0.732218
P08638	LEU3	Regulatory protein LEU3 OS=Saccharomyces cerevisiae (strain ATCC 204508 / S288c) OX=559292 GN=LEU3 PE=1 SV=1	0.897582	0.615859
P32598	GLC7	Serine/threonine-protein phosphatase PP1-2 OS=Saccharomyces cerevisiae (strain ATCC 204508 / S288c) OX=559292 GN=GLC7 PE=1 SV=1	0.899038	0.505389
P38886	RPN10	26S proteasome regulatory subunit RPN10 OS=Saccharomyces cerevisiae (strain ATCC 204508 / S288c) OX=559292 GN=RPN10 PE=1 SV=3	0.900753	0.793178
P00937	TRP3	Multifunctional tryptophan biosynthesis protein OS=Saccharomyces cerevisiae (strain ATCC 204508 / S288c) OX=559292 GN=TRP3 PE=1 SV=2	0.90101	0.520749
P33338	SLA2	Protein SLA2 OS=Saccharomyces cerevisiae (strain ATCC 204508 / S288c) OX=559292 GN=SLA2 PE=1 SV=5	0.901613	0.369278
Q04746	KAR5	Nuclear fusion protein KAR5 OS=Saccharomyces cerevisiae (strain ATCC 204508 / S288c) OX=559292 GN=KAR5 PE=1 SV=1	0.902455	0.804681
P40364	MPM1	Mitochondrial peculiar membrane protein 1 OS=Saccharomyces cerevisiae (strain ATCC 204508 / S288c) OX=559292 GN=MPM1 PE=1 SV=1	0.903217	0.836032
P36013	MAE1	NAD-dependent malic enzyme, mitochondrial OS=Saccharomyces cerevisiae (strain ATCC 204508 / S288c) OX=559292 GN=MAE1 PE=1 SV=1	0.905447	0.566719
P33298	RPT3	26S proteasome regulatory subunit 6B homolog OS=Saccharomyces cerevisiae (strain ATCC 204508 / S288c) OX=559292 GN=RPT3 PE=1 SV=2	0.905713	0.722177
P06701	SIR3	Regulatory protein SIR3 OS=Saccharomyces cerevisiae (strain ATCC 204508 / S288c) OX=559292 GN=SIR3 PE=1 SV=6	0.906114	0.797955
P53114	NUT1	Mediator of RNA polymerase II transcription subunit 5 OS=Saccharomyces cerevisiae (strain ATCC 204508 / S288c) OX=559292 GN=NUT1 PE=1 SV=1	0.907825	0.526862
P27636	CDC15	Cell division control protein 15 OS=Saccharomyces cerevisiae (strain ATCC 204508 / S288c) OX=559292 GN=CDC15 PE=1 SV=3	0.909991	0.746994
P32608	RTG2	Retrograde regulation protein 2 OS=Saccharomyces cerevisiae (strain ATCC 204508 / S288c) OX=559292 GN=RTG2 PE=1 SV=2	0.910182	0.306737
P07251	ATP1	ATP synthase subunit alpha, mitochondrial OS=Saccharomyces cerevisiae (strain ATCC 204508 / S288c) OX=559292 GN=ATP1 PE=1 SV=5	0.912152	0.693026
P43579	IES1	Ino eighty subunit 1 OS=Saccharomyces cerevisiae (strain ATCC 204508 / S288c) OX=559292 GN=IES1 PE=1 SV=1	0.913853	0.667935
P38333	ENP1	Essential nuclear protein 1 OS=Saccharomyces cerevisiae (strain ATCC 204508 / S288c) OX=559292 GN=ENP1 PE=1 SV=1	0.914248	0.583532
Q12107	APC9	Anaphase-promoting complex subunit 9 OS=Saccharomyces cerevisiae (strain ATCC 204508 / S288c) OX=559292 GN=APC9 PE=1 SV=1	0.91453	0.534578
P48361	ASK10	Activator of SKN7 protein 10 OS=Saccharomyces cerevisiae (strain ATCC 204508 / S288c) OX=559292 GN=ASK10 PE=1 SV=2	0.915403	0.749753
P22224	SEC15	Exocyst complex component SEC15 OS=Saccharomyces cerevisiae (strain ATCC 204508 / S288c) OX=559292 GN=SEC15 PE=1 SV=2	0.916385	0.81535
P00927	ILV1	Threonine dehydratase, mitochondrial OS=Saccharomyces cerevisiae (strain ATCC 204508 / S288c) OX=559292 GN=ILV1 PE=1 SV=2	0.916856	0.744356
Q12149	RRP6	Exosome complex exonuclease RRP6 OS=Saccharomyces cerevisiae (strain ATCC 204508 / S288c) OX=559292 GN=RRP6 PE=1 SV=1	0.91703	0.693667
P38187	UBP13	Ubiquitin carboxyl-terminal hydrolase 13 OS=Saccharomyces cerevisiae (strain ATCC 204508 / S288c) OX=559292 GN=UBP13 PE=1 SV=3	0.917408	0.702381
P38930	CKB2	Casein kinase II subunit beta' OS=Saccharomyces cerevisiae (strain ATCC 204508 / S288c) OX=559292 GN=CKB2 PE=1 SV=1	0.917593	0.52668
P40007	NOP16	Nucleolar protein 16 OS=Saccharomyces cerevisiae (strain ATCC 204508 / S288c) OX=559292 GN=NOP16 PE=1 SV=1	0.922217	0.852752
P40075	SCS2	Vesicle-associated membrane protein-associated protein SCS2 OS=Saccharomyces cerevisiae (strain ATCC 204508 / S288c) OX=559292 GN=SCS2 PE=1 SV=3	0.92857	0.492378
Q12038	SRO7	Lethal(2) giant larvae protein homolog SRO7 OS=Saccharomyces cerevisiae (strain ATCC 204508 / S288c) OX=559292 GN=SRO7 PE=1 SV=1	0.930783	0.671233
P53378	TUB4	Tubulin gamma chain OS=Saccharomyces cerevisiae (strain ATCC 204508 / S288c) OX=559292 GN=TUB4 PE=1 SV=1	0.931075	0.870559
P40152	PPN2	Putative metallophosphoesterase YNL217W OS=Saccharomyces cerevisiae (strain ATCC 204508 / S288c) OX=559292 GN=YNL217W PE=1 SV=1	0.93317	0.784376
P21771	MRPS28	37S ribosomal protein S28, mitochondrial OS=Saccharomyces cerevisiae (strain ATCC 204508 / S288c) OX=559292 GN=MRPS28 PE=1 SV=1	0.933607	0.818184
P21242	PRE10	Probable proteasome subunit alpha type-7 OS=Saccharomyces cerevisiae (strain ATCC 204508 / S288c) OX=559292 GN=PRE10 PE=1 SV=2	0.934621	0.69161
P29295	HRR25	Casein kinase I homolog HRR25 OS=Saccharomyces cerevisiae (strain ATCC 204508 / S288c) OX=559292 GN=HRR25 PE=1 SV=1	0.934889	0.83806
P28777	ARO2	Chorismate synthase OS=Saccharomyces cerevisiae (strain ATCC 204508 / S288c) OX=559292 GN=ARO2 PE=1 SV=1	0.937271	0.885336
P04046	ADE4	Amidophosphoribosyltransferase OS=Saccharomyces cerevisiae (strain ATCC 204508 / S288c) OX=559292 GN=ADE4 PE=1 SV=2	0.93738	0.814681
P24279	MCM3	DNA replication licensing factor MCM3 OS=Saccharomyces cerevisiae (strain ATCC 204508 / S288c) OX=559292 GN=MCM3 PE=1 SV=1	0.938946	0.494863
P24280	SEC14	SEC14 cytosolic factor OS=Saccharomyces cerevisiae (strain ATCC 204508 / S288c) OX=559292 GN=SEC14 PE=1 SV=3	0.939237	0.882361
Q03266	ABZ2	Aminodeoxychorismate lyase OS=Saccharomyces cerevisiae (strain ATCC 204508 / S288c) OX=559292 GN=ABZ2 PE=1 SV=1	0.939956	0.591572
P06634	DED1	ATP-dependent RNA helicase DED1 OS=Saccharomyces cerevisiae (strain ATCC 204508 / S288c) OX=559292 GN=DED1 PE=1 SV=2	0.940112	0.835603
P35191	MDJ1	DnaJ homolog 1, mitochondrial OS=Saccharomyces cerevisiae (strain ATCC 204508 / S288c) OX=559292 GN=MDJ1 PE=1 SV=1	0.941381	0.874142
P07264	LEU1	3-isopropylmalate dehydratase OS=Saccharomyces cerevisiae (strain ATCC 204508 / S288c) OX=559292 GN=LEU1 PE=1 SV=3	0.941735	0.506023
Q12522	TIF6	Eukaryotic translation initiation factor 6 OS=Saccharomyces cerevisiae (strain ATCC 204508 / S288c) OX=559292 GN=TIF6 PE=1 SV=1	0.942157	0.861438
P27895	CIN8	Kinesin-like protein CIN8 OS=Saccharomyces cerevisiae (strain ATCC 204508 / S288c) OX=559292 GN=CIN8 PE=1 SV=3	0.942993	0.818096
P32905	RPS0A	40S ribosomal protein S0-A OS=Saccharomyces cerevisiae (strain ATCC 204508 / S288c) OX=559292 GN=RPS0A PE=1 SV=3	0.944126	0.846117
P38042	CDC27	Anaphase-promoting complex subunit CDC27 OS=Saccharomyces cerevisiae (strain ATCC 204508 / S288c) OX=559292 GN=CDC27 PE=1 SV=2	0.944521	0.800267
P40577	MND2	Anaphase-promoting complex subunit MND2 OS=Saccharomyces cerevisiae (strain ATCC 204508 / S288c) OX=559292 GN=MND2 PE=1 SV=1	0.944928	0.87869
P38079	YRO2	Protein YRO2 OS=Saccharomyces cerevisiae (strain ATCC 204508 / S288c) OX=559292 GN=YRO2 PE=1 SV=1	0.945207	0.88102
P48562	CLA4	Serine/threonine-protein kinase CLA4 OS=Saccharomyces cerevisiae (strain ATCC 204508 / S288c) OX=559292 GN=CLA4 PE=1 SV=1	0.945411	0.820912
Q04031	RRP17	Ribosomal RNA-processing protein 17 OS=Saccharomyces cerevisiae (strain ATCC 204508 / S288c) OX=559292 GN=RRP17 PE=1 SV=1	0.947214	0.737604
P40505	SDS3	Transcriptional regulatory protein SDS3 OS=Saccharomyces cerevisiae (strain ATCC 204508 / S288c) OX=559292 GN=SDS3 PE=1 SV=1	0.947214	0.925792
Q04601	APC4	Anaphase-promoting complex subunit 4 OS=Saccharomyces cerevisiae (strain ATCC 204508 / S288c) OX=559292 GN=APC4 PE=1 SV=1	0.947381	0.706267
P39015	STM1	Suppressor protein STM1 OS=Saccharomyces cerevisiae (strain ATCC 204508 / S288c) OX=559292 GN=STM1 PE=1 SV=3	0.947401	0.79236
P53148	SPC105	Spindle pole body component SPC105 OS=Saccharomyces cerevisiae (strain ATCC 204508 / S288c) OX=559292 GN=SPC105 PE=1 SV=1	0.94878	0.820288
P26263	PDC6	Pyruvate decarboxylase isozyme 3 OS=Saccharomyces cerevisiae (strain ATCC 204508 / S288c) OX=559292 GN=PDC6 PE=1 SV=3	0.951095	0.498485
P41921	GLR1	Glutathione reductase OS=Saccharomyces cerevisiae (strain ATCC 204508 / S288c) OX=559292 GN=GLR1 PE=1 SV=2	0.951601	0.854195
Q12019	MDN1	Midasin OS=Saccharomyces cerevisiae (strain ATCC 204508 / S288c) OX=559292 GN=MDN1 PE=1 SV=1	0.953571	0.814489
P47122	NPA3	GPN-loop GTPase 1 OS=Saccharomyces cerevisiae (strain ATCC 204508 / S288c) OX=559292 GN=NPA3 PE=1 SV=1	0.953587	0.86966
P32492	MYO4	Myosin-4 OS=Saccharomyces cerevisiae (strain ATCC 204508 / S288c) OX=559292 GN=MYO4 PE=1 SV=1	0.953778	0.432004
P53309	YAP1802	Clathrin coat assembly protein AP180B OS=Saccharomyces cerevisiae (strain ATCC 204508 / S288c) OX=559292 GN=YAP1802 PE=1 SV=1	0.954471	0.303896
P38295	EHT1	Medium-chain fatty acid ethyl ester synthase/esterase 2 OS=Saccharomyces cerevisiae (strain ATCC 204508 / S288c) OX=559292 GN=EHT1 PE=1 SV=1	0.955064	0.902608
P11076	ARF1	ADP-ribosylation factor 1 OS=Saccharomyces cerevisiae (strain ATCC 204508 / S288c) OX=559292 GN=ARF1 PE=1 SV=3	0.957615	0.917143
Q01939	RPT6	26S proteasome regulatory subunit 8 homolog OS=Saccharomyces cerevisiae (strain ATCC 204508 / S288c) OX=559292 GN=RPT6 PE=1 SV=4	0.958118	0.850455
P46995	SET2	Histone-lysine N-methyltransferase, H3 lysine-36 specific OS=Saccharomyces cerevisiae (strain ATCC 204508 / S288c) OX=559292 GN=SET2 PE=1 SV=2	0.958506	0.871643
Q05543	RTT103	Regulator of Ty1 transposition protein 103 OS=Saccharomyces cerevisiae (strain ATCC 204508 / S288c) OX=559292 GN=RTT103 PE=1 SV=1	0.959596	0.902067
P19414	ACO1	Aconitate hydratase, mitochondrial OS=Saccharomyces cerevisiae (strain ATCC 204508 / S288c) OX=559292 GN=ACO1 PE=1 SV=2	0.960516	0.874321
P25344	STE50	Protein STE50 OS=Saccharomyces cerevisiae (strain ATCC 204508 / S288c) OX=559292 GN=STE50 PE=1 SV=1	0.960531	0.904618
Q08444	NOB1	20S-pre-rRNA D-site endonuclease NOB1 OS=Saccharomyces cerevisiae (strain ATCC 204508 / S288c) OX=559292 GN=NOB1 PE=1 SV=1	0.960854	0.915296
P05317	RPP0	60S acidic ribosomal protein P0 OS=Saccharomyces cerevisiae (strain ATCC 204508 / S288c) OX=559292 GN=RPP0 PE=1 SV=2	0.961423	0.81059
Q12415	TFC7	Transcription factor tau 55 kDa subunit OS=Saccharomyces cerevisiae (strain ATCC 204508 / S288c) OX=559292 GN=TFC7 PE=1 SV=1	0.962187	0.138252
Q04062	RPN9	26S proteasome regulatory subunit RPN9 OS=Saccharomyces cerevisiae (strain ATCC 204508 / S288c) OX=559292 GN=RPN9 PE=1 SV=1	0.96413	0.775789
P40482	SEC24	Protein transport protein SEC24 OS=Saccharomyces cerevisiae (strain ATCC 204508 / S288c) OX=559292 GN=SEC24 PE=1 SV=1	0.964138	0.858522
P32468	CDC12	Cell division control protein 12 OS=Saccharomyces cerevisiae (strain ATCC 204508 / S288c) OX=559292 GN=CDC12 PE=1 SV=1	0.964147	0.926599
P36015	YKT6	Synaptobrevin homolog YKT6 OS=Saccharomyces cerevisiae (strain ATCC 204508 / S288c) OX=559292 GN=YKT6 PE=1 SV=1	0.965715	0.892203
Q05518	PAL1	Protein PAL1 OS=Saccharomyces cerevisiae (strain ATCC 204508 / S288c) OX=559292 GN=PAL1 PE=1 SV=1	0.966458	0.952408
P00330	ADH1	Alcohol dehydrogenase 1 OS=Saccharomyces cerevisiae (strain ATCC 204508 / S288c) OX=559292 GN=ADH1 PE=1 SV=5	0.968372	0.892235
P25605	ILV6	Acetolactate synthase small subunit, mitochondrial OS=Saccharomyces cerevisiae (strain ATCC 204508 / S288c) OX=559292 GN=ILV6 PE=1 SV=2	0.969058	0.878699
P15565	TRM1	tRNA (guanine(26)-N(2))-dimethyltransferase, mitochondrial OS=Saccharomyces cerevisiae (strain ATCC 204508 / S288c) OX=559292 GN=TRM1 PE=1 SV=1	0.969236	0.908914
Q08496	DIA2	Protein DIA2 OS=Saccharomyces cerevisiae (strain ATCC 204508 / S288c) OX=559292 GN=DIA2 PE=1 SV=2	0.9701	0.905603
P05743	RPL26A	60S ribosomal protein L26-A OS=Saccharomyces cerevisiae (strain ATCC 204508 / S288c) OX=559292 GN=RPL26A PE=1 SV=3	0.97173	0.945628
P38962	TVP23	Golgi apparatus membrane protein TVP23 OS=Saccharomyces cerevisiae (strain ATCC 204508 / S288c) OX=559292 GN=TVP23 PE=1 SV=1	0.97206	0.487219
P53914	KRE33	RNA cytidine acetyltransferase OS=Saccharomyces cerevisiae (strain ATCC 204508 / S288c) OX=559292 GN=KRE33 PE=1 SV=1	0.972062	0.84844
P39676	YHB1	Flavohemoprotein OS=Saccharomyces cerevisiae (strain ATCC 204508 / S288c) OX=559292 GN=YHB1 PE=1 SV=2	0.972169	0.831465
P32381	ARP2	Actin-related protein 2 OS=Saccharomyces cerevisiae (strain ATCC 204508 / S288c) OX=559292 GN=ARP2 PE=1 SV=1	0.97236	0.736686
P07284	SES1	Serine--tRNA ligase, cytoplasmic OS=Saccharomyces cerevisiae (strain ATCC 204508 / S288c) OX=559292 GN=SES1 PE=1 SV=2	0.973214	0.882322
P39998	EDC3	Enhancer of mRNA-decapping protein 3 OS=Saccharomyces cerevisiae (strain ATCC 204508 / S288c) OX=559292 GN=EDC3 PE=1 SV=1	0.975184	0.880534
P21560	CBP3	Protein CBP3, mitochondrial OS=Saccharomyces cerevisiae (strain ATCC 204508 / S288c) OX=559292 GN=CBP3 PE=1 SV=1	0.976213	0.904885
Q03776	PRP42	U1 small nuclear ribonucleoprotein component PRP42 OS=Saccharomyces cerevisiae (strain ATCC 204508 / S288c) OX=559292 GN=PRP42 PE=1 SV=1	0.9765	0.962496
P19659	GAL11	Mediator of RNA polymerase II transcription subunit 15 OS=Saccharomyces cerevisiae (strain ATCC 204508 / S288c) OX=559292 GN=GAL11 PE=1 SV=3	0.977315	0.928078
Q07478	SUB2	ATP-dependent RNA helicase SUB2 OS=Saccharomyces cerevisiae (strain ATCC 204508 / S288c) OX=559292 GN=SUB2 PE=1 SV=1	0.980605	0.954917
P16522	CDC23	Anaphase-promoting complex subunit CDC23 OS=Saccharomyces cerevisiae (strain ATCC 204508 / S288c) OX=559292 GN=CDC23 PE=1 SV=1	0.981098	0.922923
P32776	TFB1	General transcription and DNA repair factor IIH subunit TFB1 OS=Saccharomyces cerevisiae (strain ATCC 204508 / S288c) OX=559292 GN=TFB1 PE=1 SV=1	0.981124	0.943681
P50111	ZDS1	Protein ZDS1 OS=Saccharomyces cerevisiae (strain ATCC 204508 / S288c) OX=559292 GN=ZDS1 PE=1 SV=1	0.98138	0.475829
P36086	OSI1	Uncharacterized oxidoreductase YKL071W OS=Saccharomyces cerevisiae (strain ATCC 204508 / S288c) OX=559292 GN=YKL071W PE=1 SV=1	0.981972	0.94685
Q06706	IKI3	Elongator complex protein 1 OS=Saccharomyces cerevisiae (strain ATCC 204508 / S288c) OX=559292 GN=IKI3 PE=1 SV=1	0.983735	0.956207
P25343	RVS161	Reduced viability upon starvation protein 161 OS=Saccharomyces cerevisiae (strain ATCC 204508 / S288c) OX=559292 GN=RVS161 PE=1 SV=1	0.983856	0.933176
P0CX35	RPS4A	40S ribosomal protein S4-A OS=Saccharomyces cerevisiae (strain ATCC 204508 / S288c) OX=559292 GN=RPS4A PE=1 SV=1	0.984143	0.958174
P25366	OCA4	Protein OCA4 OS=Saccharomyces cerevisiae (strain ATCC 204508 / S288c) OX=559292 GN=OCA4 PE=1 SV=1	0.984398	0.443521
Q12230	LSP1	Sphingolipid long chain base-responsive protein LSP1 OS=Saccharomyces cerevisiae (strain ATCC 204508 / S288c) OX=559292 GN=LSP1 PE=1 SV=1	0.984738	0.909858
Q12672	RPL21B	60S ribosomal protein L21-B OS=Saccharomyces cerevisiae (strain ATCC 204508 / S288c) OX=559292 GN=RPL21B PE=1 SV=1	0.984826	0.981061
P46367	ALD4	Potassium-activated aldehyde dehydrogenase, mitochondrial OS=Saccharomyces cerevisiae (strain ATCC 204508 / S288c) OX=559292 GN=ALD4 PE=1 SV=2	0.985253	0.96861
P38198	STU1	Protein STU1 OS=Saccharomyces cerevisiae (strain ATCC 204508 / S288c) OX=559292 GN=STU1 PE=1 SV=1	0.985798	0.933621
P34077	NIC96	Nucleoporin NIC96 OS=Saccharomyces cerevisiae (strain ATCC 204508 / S288c) OX=559292 GN=NIC96 PE=1 SV=2	0.986964	0.96342
P00925	ENO2	Enolase 2 OS=Saccharomyces cerevisiae (strain ATCC 204508 / S288c) OX=559292 GN=ENO2 PE=1 SV=2	0.989756	0.976568
P39101	CAJ1	Protein CAJ1 OS=Saccharomyces cerevisiae (strain ATCC 204508 / S288c) OX=559292 GN=CAJ1 PE=1 SV=1	0.990179	0.986456
P53094	MDS3	Negative regulator of sporulation MDS3 OS=Saccharomyces cerevisiae (strain ATCC 204508 / S288c) OX=559292 GN=MDS3 PE=1 SV=2	0.990356	0.962801
P25342	CDC10	Cell division control protein 10 OS=Saccharomyces cerevisiae (strain ATCC 204508 / S288c) OX=559292 GN=CDC10 PE=1 SV=1	0.992028	0.930749
Q04408	YDR514C	Uncharacterized protein YDR514C OS=Saccharomyces cerevisiae (strain ATCC 204508 / S288c) OX=559292 GN=YDR514C PE=1 SV=1	0.992232	0.983061
Q02208	TOF2	Topoisomerase 1-associated factor 2 OS=Saccharomyces cerevisiae (strain ATCC 204508 / S288c) OX=559292 GN=TOF2 PE=1 SV=1	0.99378	0.982845
Q12263	GIN4	Serine/threonine-protein kinase GIN4 OS=Saccharomyces cerevisiae (strain ATCC 204508 / S288c) OX=559292 GN=GIN4 PE=1 SV=1	0.993982	0.965148
Q12265	PRS5	Ribose-phosphate pyrophosphokinase 5 OS=Saccharomyces cerevisiae (strain ATCC 204508 / S288c) OX=559292 GN=PRS5 PE=1 SV=1	0.993991	0.982525
P46963	CTK3	CTD kinase subunit gamma OS=Saccharomyces cerevisiae (strain ATCC 204508 / S288c) OX=559292 GN=CTK3 PE=1 SV=2	0.994234	0.984013
Q12377	RPN6	26S proteasome regulatory subunit RPN6 OS=Saccharomyces cerevisiae (strain ATCC 204508 / S288c) OX=559292 GN=RPN6 PE=1 SV=3	0.997538	0.992788
P32895	PRS1	Ribose-phosphate pyrophosphokinase 1 OS=Saccharomyces cerevisiae (strain ATCC 204508 / S288c) OX=559292 GN=PRS1 PE=1 SV=1	0.998353	0.990159
