# Supplementary material for: The N-terminus of Spt16 anchors FACT to MCM2–7 for parental histone recycling
Source: Nucleic Acids Res. 2023 Oct 18;51(21):11549–67. doi: 10.1093/nar/gkad846 (PMC10681723; doi:10.1093/nar/gkad846)
Supplement: gkad846_Supplemental_Files [file gkad846_supplemental_files.zip › Table S7.xlsx]

## Sheet: Sheet1
Table S7 Co-purified proteins with Spt16-TAP
Accession ID	Gene Name	Description	Fold Change	P Value
Q04636	POB3	FACT complex subunit POB3 OS=Saccharomyces cerevisiae (strain ATCC 204508 / S288c) OX=559292 GN=POB3 PE=1 SV=1	1.18984	0.083822
P89105	CTR9	RNA polymerase-associated protein CTR9 OS=Saccharomyces cerevisiae (strain ATCC 204508 / S288c) OX=559292 GN=CTR9 PE=1 SV=3	0.00212219	1.2e-05
P32657	CHD1	Chromo domain-containing protein 1 OS=Saccharomyces cerevisiae (strain ATCC 204508 / S288c) OX=559292 GN=CHD1 PE=1 SV=1	0.0703532	7.7e-05
P32558	SPT16	FACT complex subunit SPT16 OS=Saccharomyces cerevisiae (strain ATCC 204508 / S288c) OX=559292 GN=SPT16 PE=1 SV=1	0.999991	0.999825
P38351	PAF1	RNA polymerase II-associated protein 1 OS=Saccharomyces cerevisiae (strain ATCC 204508 / S288c) OX=559292 GN=PAF1 PE=1 SV=1	0.00425761	0.005034
P40340	YTA7	Tat-binding homolog 7 OS=Saccharomyces cerevisiae (strain ATCC 204508 / S288c) OX=559292 GN=YTA7 PE=1 SV=2	0.037708	0.000803
P11484	SSB1	Ribosome-associated molecular chaperone SSB1 OS=Saccharomyces cerevisiae (strain ATCC 204508 / S288c) OX=559292 GN=SSB1 PE=1 SV=3	1.24366	0.257873
P40150	SSB2	Ribosome-associated molecular chaperone SSB2 OS=Saccharomyces cerevisiae (strain ATCC 204508 / S288c) OX=559292 GN=SSB2 PE=1 SV=2	1.2982	0.373436
P04051	RPO31	DNA-directed RNA polymerase III subunit RPC1 OS=Saccharomyces cerevisiae (strain ATCC 204508 / S288c) OX=559292 GN=RPO31 PE=1 SV=1	3.48563	0.020621
P38439	LEO1	RNA polymerase-associated protein LEO1 OS=Saccharomyces cerevisiae (strain ATCC 204508 / S288c) OX=559292 GN=LEO1 PE=1 SV=1	0.00606099	0.000626
Q06211	MMS1	E3 ubiquitin-protein ligase linker protein MMS1 OS=Saccharomyces cerevisiae (strain ATCC 204508 / S288c) OX=559292 GN=MMS1 PE=1 SV=1	1.12939	0.582757
P10592	SSA2	Heat shock protein SSA2 OS=Saccharomyces cerevisiae (strain ATCC 204508 / S288c) OX=559292 GN=SSA2 PE=1 SV=3	0.838216	0.279338
P53840	TOF1	Topoisomerase 1-associated factor 1 OS=Saccharomyces cerevisiae (strain ATCC 204508 / S288c) OX=559292 GN=TOF1 PE=1 SV=1	0.010695	6e-05
P0C2I9	TY1B-PR1	Transposon Ty1-PR1 Gag-Pol polyprotein OS=Saccharomyces cerevisiae (strain ATCC 204508 / S288c) OX=559292 GN=TY1B-PR1 PE=3 SV=1	1.45533	0.016003
P07259	URA2	Protein URA2 OS=Saccharomyces cerevisiae (strain ATCC 204508 / S288c) OX=559292 GN=URA2 PE=1 SV=5	0.630073	0.045316
P10591	SSA1	Heat shock protein SSA1 OS=Saccharomyces cerevisiae (strain ATCC 204508 / S288c) OX=559292 GN=SSA1 PE=1 SV=4	1.0441	0.807318
P53064	RTF1	RNA polymerase-associated protein RTF1 OS=Saccharomyces cerevisiae (strain ATCC 204508 / S288c) OX=559292 GN=RTF1 PE=1 SV=2	0.0131506	8e-05
P47100	TY1B-JR2	Transposon Ty1-JR2 Gag-Pol polyprotein OS=Saccharomyces cerevisiae (strain ATCC 204508 / S288c) OX=559292 GN=TY1B-JR2 PE=3 SV=3	1.57888	0.000933
P38630	RFC1	Replication factor C subunit 1 OS=Saccharomyces cerevisiae (strain ATCC 204508 / S288c) OX=559292 GN=RFC1 PE=1 SV=1	2.33589	0.046441
P15790	CKA1	Casein kinase II subunit alpha OS=Saccharomyces cerevisiae (strain ATCC 204508 / S288c) OX=559292 GN=CKA1 PE=1 SV=1	1.19799	0.121964
P41811	SEC27	Coatomer subunit beta' OS=Saccharomyces cerevisiae (strain ATCC 204508 / S288c) OX=559292 GN=SEC27 PE=1 SV=1	3.3974	0.025699
P53622	COP1	Coatomer subunit alpha OS=Saccharomyces cerevisiae (strain ATCC 204508 / S288c) OX=559292 GN=COP1 PE=1 SV=2	2.55252	0.017379
Q12316	TY1B-GR3	Transposon Ty1-GR3 Gag-Pol polyprotein OS=Saccharomyces cerevisiae (strain ATCC 204508 / S288c) OX=559292 GN=TY1B-GR3 PE=3 SV=3	2.45851	0.010946
Q99337	TY1B-NL2	Transposon Ty1-NL2 Gag-Pol polyprotein OS=Saccharomyces cerevisiae (strain ATCC 204508 / S288c) OX=559292 GN=TY1B-NL2 PE=3 SV=1	1.39218	0.01138
P08678	CYR1	Adenylate cyclase OS=Saccharomyces cerevisiae (strain ATCC 204508 / S288c) OX=559292 GN=CYR1 PE=1 SV=2	1.41709	0.148417
P09440	MIS1	C-1-tetrahydrofolate synthase, mitochondrial OS=Saccharomyces cerevisiae (strain ATCC 204508 / S288c) OX=559292 GN=MIS1 PE=1 SV=1	1.19341	0.247257
P06634	DED1	ATP-dependent RNA helicase DED1 OS=Saccharomyces cerevisiae (strain ATCC 204508 / S288c) OX=559292 GN=DED1 PE=1 SV=2	0.940112	0.835603
P32333	MOT1	TATA-binding protein-associated factor MOT1 OS=Saccharomyces cerevisiae (strain ATCC 204508 / S288c) OX=559292 GN=MOT1 PE=1 SV=1	2.95584	0.005303
Q12039	HMI1	ATP-dependent DNA helicase HMI1, mitochondrial OS=Saccharomyces cerevisiae (strain ATCC 204508 / S288c) OX=559292 GN=HMI1 PE=1 SV=1	2.68364	0.16917
P22276	RET1	DNA-directed RNA polymerase III subunit RPC2 OS=Saccharomyces cerevisiae (strain ATCC 204508 / S288c) OX=559292 GN=RET1 PE=1 SV=2	0.588461	0.06453
P15436	POL3	DNA polymerase delta catalytic subunit OS=Saccharomyces cerevisiae (strain ATCC 204508 / S288c) OX=559292 GN=POL3 PE=1 SV=4	1.77746	0.152553
P39960	BEM2	GTPase-activating protein BEM2/IPL2 OS=Saccharomyces cerevisiae (strain ATCC 204508 / S288c) OX=559292 GN=BEM2 PE=1 SV=1	1.26644	0.751988
P25357	SNT1	Probable DNA-binding protein SNT1 OS=Saccharomyces cerevisiae (strain ATCC 204508 / S288c) OX=559292 GN=SNT1 PE=1 SV=2	0.113962	3.2e-05
P40480	HOS4	Protein HOS4 OS=Saccharomyces cerevisiae (strain ATCC 204508 / S288c) OX=559292 GN=HOS4 PE=1 SV=1	0.155898	1.4e-05
P38930	CKB2	Casein kinase II subunit beta' OS=Saccharomyces cerevisiae (strain ATCC 204508 / S288c) OX=559292 GN=CKB2 PE=1 SV=1	0.917593	0.52668
P27692	SPT5	Transcription elongation factor SPT5 OS=Saccharomyces cerevisiae (strain ATCC 204508 / S288c) OX=559292 GN=SPT5 PE=1 SV=1	0.293798	2.4e-05
Q12433	AHC1	Protein AHC1 OS=Saccharomyces cerevisiae (strain ATCC 204508 / S288c) OX=559292 GN=AHC1 PE=1 SV=1	0.0126921	1e-06
P08518	RPB2	DNA-directed RNA polymerase II subunit RPB2 OS=Saccharomyces cerevisiae (strain ATCC 204508 / S288c) OX=559292 GN=RPB2 PE=1 SV=2	0.737969	0.080994
P32074	SEC21	Coatomer subunit gamma OS=Saccharomyces cerevisiae (strain ATCC 204508 / S288c) OX=559292 GN=SEC21 PE=1 SV=2	2.38879	0.026945
P04050	RPO21	DNA-directed RNA polymerase II subunit RPB1 OS=Saccharomyces cerevisiae (strain ATCC 204508 / S288c) OX=559292 GN=RPO21 PE=1 SV=2	0.809533	0.478315
P38144	ISW1	ISWI chromatin-remodeling complex ATPase ISW1 OS=Saccharomyces cerevisiae (strain ATCC 204508 / S288c) OX=559292 GN=ISW1 PE=1 SV=2	1.98556	0.100049
P24783	DBP2	ATP-dependent RNA helicase DBP2 OS=Saccharomyces cerevisiae (strain ATCC 204508 / S288c) OX=559292 GN=DBP2 PE=1 SV=1	1.03952	0.85154
Q12510	CMR1	DNA damage-binding protein CMR1 OS=Saccharomyces cerevisiae (strain ATCC 204508 / S288c) OX=559292 GN=CMR1 PE=1 SV=1	2.89278	0.049436
P19454	CKA2	Casein kinase II subunit alpha' OS=Saccharomyces cerevisiae (strain ATCC 204508 / S288c) OX=559292 GN=CKA2 PE=1 SV=2	1.20651	0.12103
P47050	RTT101	Cullin-8 OS=Saccharomyces cerevisiae (strain ATCC 204508 / S288c) OX=559292 GN=RTT101 PE=1 SV=1	1.23594	0.483696
Q06685	VIP1	Inositol hexakisphosphate and diphosphoinositol-pentakisphosphate kinase OS=Saccharomyces cerevisiae (strain ATCC 204508 / S288c) OX=559292 GN=VIP1 PE=1 SV=1	1.58999	0.045496
P32807	YKU70	ATP-dependent DNA helicase II subunit 1 OS=Saccharomyces cerevisiae (strain ATCC 204508 / S288c) OX=559292 GN=YKU70 PE=1 SV=2	5.65311	0.059724
P32608	RTG2	Retrograde regulation protein 2 OS=Saccharomyces cerevisiae (strain ATCC 204508 / S288c) OX=559292 GN=RTG2 PE=1 SV=2	0.910182	0.306737
Q06697	CDC73	Cell division control protein 73 OS=Saccharomyces cerevisiae (strain ATCC 204508 / S288c) OX=559292 GN=CDC73 PE=1 SV=1	0.0250324	0.003415
P32349	RPC82	DNA-directed RNA polymerase III subunit RPC3 OS=Saccharomyces cerevisiae (strain ATCC 204508 / S288c) OX=559292 GN=RPC82 PE=1 SV=2	5.93557	0.04351
P23248	RPS1B	40S ribosomal protein S1-B OS=Saccharomyces cerevisiae (strain ATCC 204508 / S288c) OX=559292 GN=RPS1B PE=1 SV=3	1.1837	0.631655
P33442	RPS1A	40S ribosomal protein S1-A OS=Saccharomyces cerevisiae (strain ATCC 204508 / S288c) OX=559292 GN=RPS1A PE=1 SV=2	1.10431	0.739322
P22336	RFA1	Replication factor A protein 1 OS=Saccharomyces cerevisiae (strain ATCC 204508 / S288c) OX=559292 GN=RFA1 PE=1 SV=1	2.77786	0.099689
P31688	TPS2	Trehalose-phosphatase OS=Saccharomyces cerevisiae (strain ATCC 204508 / S288c) OX=559292 GN=TPS2 PE=1 SV=3	3.076	0.015496
P37292	SHM1	Serine hydroxymethyltransferase, mitochondrial OS=Saccharomyces cerevisiae (strain ATCC 204508 / S288c) OX=559292 GN=SHM1 PE=1 SV=2	4.05774	0.005919
P06786	TOP2	DNA topoisomerase 2 OS=Saccharomyces cerevisiae (strain ATCC 204508 / S288c) OX=559292 GN=TOP2 PE=1 SV=2	1.26842	0.34581
P39076	CCT2	T-complex protein 1 subunit beta OS=Saccharomyces cerevisiae (strain ATCC 204508 / S288c) OX=559292 GN=CCT2 PE=1 SV=1	4.03787	0.014378
P07342	ILV2	Acetolactate synthase catalytic subunit, mitochondrial OS=Saccharomyces cerevisiae (strain ATCC 204508 / S288c) OX=559292 GN=ILV2 PE=1 SV=1	0.0946887	0.000837
P04786	TOP1	DNA topoisomerase 1 OS=Saccharomyces cerevisiae (strain ATCC 204508 / S288c) OX=559292 GN=TOP1 PE=1 SV=2	0.210509	6.5e-05
P14126	RPL3	60S ribosomal protein L3 OS=Saccharomyces cerevisiae (strain ATCC 204508 / S288c) OX=559292 GN=RPL3 PE=1 SV=4	1.13411	0.645243
P0CX35	RPS4A	40S ribosomal protein S4-A OS=Saccharomyces cerevisiae (strain ATCC 204508 / S288c) OX=559292 GN=RPS4A PE=1 SV=1	0.984143	0.958174
Q03862	ARX1	Probable metalloprotease ARX1 OS=Saccharomyces cerevisiae (strain ATCC 204508 / S288c) OX=559292 GN=ARX1 PE=1 SV=1	0.858519	0.45598
Q04437	YKU80	ATP-dependent DNA helicase II subunit 2 OS=Saccharomyces cerevisiae (strain ATCC 204508 / S288c) OX=559292 GN=YKU80 PE=1 SV=1	5.38519	0.069703
P41810	SEC26	Coatomer subunit beta OS=Saccharomyces cerevisiae (strain ATCC 204508 / S288c) OX=559292 GN=SEC26 PE=1 SV=2	3.15362	0.016714
P22138	RPA135	DNA-directed RNA polymerase I subunit RPA135 OS=Saccharomyces cerevisiae (strain ATCC 204508 / S288c) OX=559292 GN=RPA135 PE=1 SV=1	1.92057	0.091534
Q03330	GCN5	Histone acetyltransferase GCN5 OS=Saccharomyces cerevisiae (strain ATCC 204508 / S288c) OX=559292 GN=GCN5 PE=1 SV=1	0.0330374	0.012199
P32589	SSE1	Heat shock protein homolog SSE1 OS=Saccharomyces cerevisiae (strain ATCC 204508 / S288c) OX=559292 GN=SSE1 PE=1 SV=4	1.04805	0.646388
P24720	MNE1	Protein MNE1 OS=Saccharomyces cerevisiae (strain ATCC 204508 / S288c) OX=559292 GN=MNE1 PE=1 SV=2	1.6154	0.046469
P49626	RPL4B	60S ribosomal protein L4-B OS=Saccharomyces cerevisiae (strain ATCC 204508 / S288c) OX=559292 GN=RPL4B PE=1 SV=2	1.71245	0.036966
P15801	MIP1	DNA polymerase gamma OS=Saccharomyces cerevisiae (strain ATCC 204508 / S288c) OX=559292 GN=MIP1 PE=1 SV=3	3.17222	0.031908
Q02892	NOG1	Nucleolar GTP-binding protein 1 OS=Saccharomyces cerevisiae (strain ATCC 204508 / S288c) OX=559292 GN=NOG1 PE=1 SV=1	1.50666	0.089482
P10664	RPL4A	60S ribosomal protein L4-A OS=Saccharomyces cerevisiae (strain ATCC 204508 / S288c) OX=559292 GN=RPL4A PE=1 SV=4	0.887742	0.661427
P32591	SWI3	SWI/SNF complex subunit SWI3 OS=Saccharomyces cerevisiae (strain ATCC 204508 / S288c) OX=559292 GN=SWI3 PE=1 SV=1	1.51073	0.111528
P19097	FAS2	Fatty acid synthase subunit alpha OS=Saccharomyces cerevisiae (strain ATCC 204508 / S288c) OX=559292 GN=FAS2 PE=1 SV=2	0.635749	0.019864
P02994	TEF1; TEF2	Elongation factor 1-alpha OS=Saccharomyces cerevisiae (strain ATCC 204508 / S288c) OX=559292 GN=TEF1 PE=1 SV=1	1.18506	0.540374
P32324	EFT2; EFT1	Elongation factor 2 OS=Saccharomyces cerevisiae (strain ATCC 204508 / S288c) OX=559292 GN=EFT1 PE=1 SV=1	0.755137	0.028314
P00549	CDC19	Pyruvate kinase 1 OS=Saccharomyces cerevisiae (strain ATCC 204508 / S288c) OX=559292 GN=CDC19 PE=1 SV=2	1.14274	0.57899
P10964	RPA190	DNA-directed RNA polymerase I subunit RPA190 OS=Saccharomyces cerevisiae (strain ATCC 204508 / S288c) OX=559292 GN=RPA190 PE=1 SV=2	2.08957	0.048941
P38289	EXO5	Exonuclease V, mitochondrial OS=Saccharomyces cerevisiae (strain ATCC 204508 / S288c) OX=559292 GN=EXO5 PE=1 SV=1	5.68005	0.072988
P32494	NGG1	Chromatin-remodeling complexes subunit NGG1 OS=Saccharomyces cerevisiae (strain ATCC 204508 / S288c) OX=559292 GN=NGG1 PE=1 SV=1	0.026811	0.001303
P07149	FAS1	Fatty acid synthase subunit beta OS=Saccharomyces cerevisiae (strain ATCC 204508 / S288c) OX=559292 GN=FAS1 PE=1 SV=2	0.226135	0.000811
P36124	SET3	SET domain-containing protein 3 OS=Saccharomyces cerevisiae (strain ATCC 204508 / S288c) OX=559292 GN=SET3 PE=1 SV=1	0.0747154	6.4e-05
P39730	FUN12	Eukaryotic translation initiation factor 5B OS=Saccharomyces cerevisiae (strain ATCC 204508 / S288c) OX=559292 GN=FUN12 PE=1 SV=2	1.23273	0.258841
Q99247	DUF1	DUB-associated factor 1 OS=Saccharomyces cerevisiae (strain ATCC 204508 / S288c) OX=559292 GN=DUF1 PE=1 SV=1	0.574578	0.028617
Q08226	CRT10	Protein CRT10 OS=Saccharomyces cerevisiae (strain ATCC 204508 / S288c) OX=559292 GN=CRT10 PE=1 SV=1	0.76379	0.316305
Q05022	RRP5	rRNA biogenesis protein RRP5 OS=Saccharomyces cerevisiae (strain ATCC 204508 / S288c) OX=559292 GN=RRP5 PE=1 SV=1	1.82421	0.01773
P38764	RPN1	26S proteasome regulatory subunit RPN1 OS=Saccharomyces cerevisiae (strain ATCC 204508 / S288c) OX=559292 GN=RPN1 PE=1 SV=3	0.782562	0.256732
P39516	RPS14B	40S ribosomal protein S14-B OS=Saccharomyces cerevisiae (strain ATCC 204508 / S288c) OX=559292 GN=RPS14B PE=1 SV=2	1.01405	0.969002
P47170	IML1	Vacuolar membrane-associated protein IML1 OS=Saccharomyces cerevisiae (strain ATCC 204508 / S288c) OX=559292 GN=IML1 PE=1 SV=1	0.513816	0.0129
P47079	CCT8	T-complex protein 1 subunit theta OS=Saccharomyces cerevisiae (strain ATCC 204508 / S288c) OX=559292 GN=CCT8 PE=1 SV=1	2.65144	0.002971
P16861	PFK1	ATP-dependent 6-phosphofructokinase subunit alpha OS=Saccharomyces cerevisiae (strain ATCC 204508 / S288c) OX=559292 GN=PFK1 PE=1 SV=1	0.702134	0.053356
P16474	KAR2	Endoplasmic reticulum chaperone BiP OS=Saccharomyces cerevisiae (strain ATCC 204508 / S288c) OX=559292 GN=KAR2 PE=1 SV=1	0.848825	0.458442
Q12161	PSH1	RING finger protein PSH1 OS=Saccharomyces cerevisiae (strain ATCC 204508 / S288c) OX=559292 GN=PSH1 PE=1 SV=1	0.00530627	1e-06
P0CX46	RPL2B	60S ribosomal protein L2-B OS=Saccharomyces cerevisiae (strain ATCC 204508 / S288c) OX=559292 GN=RPL2B PE=1 SV=1	1.44375	0.346462
P40010	NUG1	Nuclear GTP-binding protein NUG1 OS=Saccharomyces cerevisiae (strain ATCC 204508 / S288c) OX=559292 GN=NUG1 PE=1 SV=1	1.19873	0.433044
P39078	CCT4	T-complex protein 1 subunit delta OS=Saccharomyces cerevisiae (strain ATCC 204508 / S288c) OX=559292 GN=CCT4 PE=1 SV=2	3.6423	0.005194
P43639	CKB1	Casein kinase II subunit beta OS=Saccharomyces cerevisiae (strain ATCC 204508 / S288c) OX=559292 GN=CKB1 PE=1 SV=1	1.14784	0.246514
P32565	RPN2	26S proteasome regulatory subunit RPN2 OS=Saccharomyces cerevisiae (strain ATCC 204508 / S288c) OX=559292 GN=RPN2 PE=1 SV=4	0.879396	0.514545
P48164	RPS7B	40S ribosomal protein S7-B OS=Saccharomyces cerevisiae (strain ATCC 204508 / S288c) OX=559292 GN=RPS7B PE=1 SV=1	1.18812	0.596635
Q07963	UBR2	E3 ubiquitin-protein ligase UBR2 OS=Saccharomyces cerevisiae (strain ATCC 204508 / S288c) OX=559292 GN=UBR2 PE=1 SV=1	1.14282	0.381652
P08566	ARO1	Pentafunctional AROM polypeptide OS=Saccharomyces cerevisiae (strain ATCC 204508 / S288c) OX=559292 GN=ARO1 PE=1 SV=1	0.560949	0.028249
P16140	VMA2	V-type proton ATPase subunit B OS=Saccharomyces cerevisiae (strain ATCC 204508 / S288c) OX=559292 GN=VMA2 PE=1 SV=2	0.588665	0.182219
Q12460	NOP56	Nucleolar protein 56 OS=Saccharomyces cerevisiae (strain ATCC 204508 / S288c) OX=559292 GN=NOP56 PE=1 SV=1	2.93963	0.082237
P05740	RPL17A	60S ribosomal protein L17-A OS=Saccharomyces cerevisiae (strain ATCC 204508 / S288c) OX=559292 GN=RPL17A PE=1 SV=4	1.22235	0.461268
P46990	RPL17B	60S ribosomal protein L17-B OS=Saccharomyces cerevisiae (strain ATCC 204508 / S288c) OX=559292 GN=RPL17B PE=1 SV=2	1.17317	0.596379
P25588	MRC1	Mediator of replication checkpoint protein 1 OS=Saccharomyces cerevisiae (strain ATCC 204508 / S288c) OX=559292 GN=MRC1 PE=1 SV=3	0.101266	0.001181
P05750	RPS3	40S ribosomal protein S3 OS=Saccharomyces cerevisiae (strain ATCC 204508 / S288c) OX=559292 GN=RPS3 PE=1 SV=5	1.00615	0.983051
P39077	CCT3	T-complex protein 1 subunit gamma OS=Saccharomyces cerevisiae (strain ATCC 204508 / S288c) OX=559292 GN=CCT3 PE=1 SV=2	2.60101	0.012075
P26786	RPS7A	40S ribosomal protein S7-A OS=Saccharomyces cerevisiae (strain ATCC 204508 / S288c) OX=559292 GN=RPS7A PE=1 SV=4	1.15297	0.597493
P02293	HTB1	Histone H2B.1 OS=Saccharomyces cerevisiae (strain ATCC 204508 / S288c) OX=559292 GN=HTB1 PE=1 SV=2	1.64072	0.03908
Q12263	GIN4	Serine/threonine-protein kinase GIN4 OS=Saccharomyces cerevisiae (strain ATCC 204508 / S288c) OX=559292 GN=GIN4 PE=1 SV=1	0.993982	0.965148
P29453	RPL8B	60S ribosomal protein L8-B OS=Saccharomyces cerevisiae (strain ATCC 204508 / S288c) OX=559292 GN=RPL8B PE=1 SV=3	1.67297	0.181421
P53914	KRE33	RNA cytidine acetyltransferase OS=Saccharomyces cerevisiae (strain ATCC 204508 / S288c) OX=559292 GN=KRE33 PE=1 SV=1	0.972062	0.84844
Q02336	ADA2	Transcriptional adapter 2 OS=Saccharomyces cerevisiae (strain ATCC 204508 / S288c) OX=559292 GN=ADA2 PE=1 SV=1	0.114713	0.013488
Q12754	RRP12	Ribosomal RNA-processing protein 12 OS=Saccharomyces cerevisiae (strain ATCC 204508 / S288c) OX=559292 GN=RRP12 PE=1 SV=1	1.61995	0.09504
P26783	RPS5	40S ribosomal protein S5 OS=Saccharomyces cerevisiae (strain ATCC 204508 / S288c) OX=559292 GN=RPS5 PE=1 SV=3	1.19735	0.600748
P40339	RFC4	Replication factor C subunit 4 OS=Saccharomyces cerevisiae (strain ATCC 204508 / S288c) OX=559292 GN=RFC4 PE=1 SV=1	2.7607	0.01923
P25623	SYP1	Suppressor of yeast profilin deletion OS=Saccharomyces cerevisiae (strain ATCC 204508 / S288c) OX=559292 GN=SYP1 PE=1 SV=3	0.648899	0.046178
P38994	MSS4	Probable phosphatidylinositol 4-phosphate 5-kinase MSS4 OS=Saccharomyces cerevisiae (strain ATCC 204508 / S288c) OX=559292 GN=MSS4 PE=1 SV=2	0.845523	0.569216
P50095	IMD3	Inosine-5'-monophosphate dehydrogenase 3 OS=Saccharomyces cerevisiae (strain ATCC 204508 / S288c) OX=559292 GN=IMD3 PE=1 SV=1	1.1719	0.632352
P40348	RFC2	Replication factor C subunit 2 OS=Saccharomyces cerevisiae (strain ATCC 204508 / S288c) OX=559292 GN=RFC2 PE=1 SV=1	4.2151	0.005677
P48361	ASK10	Activator of SKN7 protein 10 OS=Saccharomyces cerevisiae (strain ATCC 204508 / S288c) OX=559292 GN=ASK10 PE=1 SV=2	0.915403	0.749753
P32597	STH1	Nuclear protein STH1/NPS1 OS=Saccharomyces cerevisiae (strain ATCC 204508 / S288c) OX=559292 GN=STH1 PE=1 SV=1	3.56493	0.029024
P12612	TCP1	T-complex protein 1 subunit alpha OS=Saccharomyces cerevisiae (strain ATCC 204508 / S288c) OX=559292 GN=TCP1 PE=1 SV=2	2.86329	0.008056
P46995	SET2	Histone-lysine N-methyltransferase, H3 lysine-36 specific OS=Saccharomyces cerevisiae (strain ATCC 204508 / S288c) OX=559292 GN=SET2 PE=1 SV=2	0.958506	0.871643
P42943	CCT7	T-complex protein 1 subunit eta OS=Saccharomyces cerevisiae (strain ATCC 204508 / S288c) OX=559292 GN=CCT7 PE=1 SV=1	3.66866	0.01215
P06169	PDC1	Pyruvate decarboxylase isozyme 1 OS=Saccharomyces cerevisiae (strain ATCC 204508 / S288c) OX=559292 GN=PDC1 PE=1 SV=7	0.816066	0.588907
P17076	RPL8A	60S ribosomal protein L8-A OS=Saccharomyces cerevisiae (strain ATCC 204508 / S288c) OX=559292 GN=RPL8A PE=1 SV=4	1.39102	0.324183
P00498	HIS1	ATP phosphoribosyltransferase OS=Saccharomyces cerevisiae (strain ATCC 204508 / S288c) OX=559292 GN=HIS1 PE=1 SV=1	0.697175	0.095054
P38262	SIF2	SIR4-interacting protein SIF2 OS=Saccharomyces cerevisiae (strain ATCC 204508 / S288c) OX=559292 GN=SIF2 PE=1 SV=2	0.0858689	0.020591
Q12018	CDC53	Cell division control protein 53 OS=Saccharomyces cerevisiae (strain ATCC 204508 / S288c) OX=559292 GN=CDC53 PE=1 SV=1	1.4754	0.200706
P0CX38	RPS6B	40S ribosomal protein S6-B OS=Saccharomyces cerevisiae (strain ATCC 204508 / S288c) OX=559292 GN=RPS6B PE=1 SV=1	1.20897	0.516658
Q01080	RPA49	DNA-directed RNA polymerase I subunit RPA49 OS=Saccharomyces cerevisiae (strain ATCC 204508 / S288c) OX=559292 GN=RPA49 PE=1 SV=2	2.10958	0.029108
P43609	RSC8	Chromatin structure-remodeling complex protein RSC8 OS=Saccharomyces cerevisiae (strain ATCC 204508 / S288c) OX=559292 GN=RSC8 PE=1 SV=1	3.9546	0.108399
P0CX64	TY2B-GR2	Transposon Ty2-GR2 Gag-Pol polyprotein OS=Saccharomyces cerevisiae (strain ATCC 204508 / S288c) OX=559292 GN=TY2B-GR2 PE=3 SV=1	1.58968	0.059665
P02407	RPS17A	40S ribosomal protein S17-A OS=Saccharomyces cerevisiae (strain ATCC 204508 / S288c) OX=559292 GN=RPS17A PE=1 SV=1	1.28004	0.433252
Q06554	IRC20	Uncharacterized ATP-dependent helicase IRC20 OS=Saccharomyces cerevisiae (strain ATCC 204508 / S288c) OX=559292 GN=IRC20 PE=1 SV=1	2.86486	0.07614
P17555	SRV2	Adenylyl cyclase-associated protein OS=Saccharomyces cerevisiae (strain ATCC 204508 / S288c) OX=559292 GN=SRV2 PE=1 SV=1	1.1254	0.364286
P43596	IOC3	ISWI one complex protein 3 OS=Saccharomyces cerevisiae (strain ATCC 204508 / S288c) OX=559292 GN=IOC3 PE=1 SV=1	3.38542	0.095988
P22082	SNF2	Transcription regulatory protein SNF2 OS=Saccharomyces cerevisiae (strain ATCC 204508 / S288c) OX=559292 GN=SNF2 PE=1 SV=1	1.51491	0.055169
Q07381	TSR1	Ribosome biogenesis protein TSR1 OS=Saccharomyces cerevisiae (strain ATCC 204508 / S288c) OX=559292 GN=TSR1 PE=1 SV=1	0.590467	0.102147
P40413	CCT5	T-complex protein 1 subunit epsilon OS=Saccharomyces cerevisiae (strain ATCC 204508 / S288c) OX=559292 GN=CCT5 PE=1 SV=3	1.73321	0.021945
Q06706	IKI3	Elongator complex protein 1 OS=Saccharomyces cerevisiae (strain ATCC 204508 / S288c) OX=559292 GN=IKI3 PE=1 SV=1	0.983735	0.956207
P22202	SSA4	Heat shock protein SSA4 OS=Saccharomyces cerevisiae (strain ATCC 204508 / S288c) OX=559292 GN=SSA4 PE=1 SV=3	0.506659	0.575084
P15108	HSC82	ATP-dependent molecular chaperone HSC82 OS=Saccharomyces cerevisiae (strain ATCC 204508 / S288c) OX=559292 GN=HSC82 PE=1 SV=4	0.839593	0.086489
P19882	HSP60	Heat shock protein 60, mitochondrial OS=Saccharomyces cerevisiae (strain ATCC 204508 / S288c) OX=559292 GN=HSP60 PE=1 SV=1	1.24244	0.480533
P00359	TDH3	Glyceraldehyde-3-phosphate dehydrogenase 3 OS=Saccharomyces cerevisiae (strain ATCC 204508 / S288c) OX=559292 GN=TDH3 PE=1 SV=3	0.877222	0.454087
P47037	SMC3	Structural maintenance of chromosomes protein 3 OS=Saccharomyces cerevisiae (strain ATCC 204508 / S288c) OX=559292 GN=SMC3 PE=1 SV=1	1.01859	0.916759
P38697	IMD2	Inosine-5'-monophosphate dehydrogenase 2 OS=Saccharomyces cerevisiae (strain ATCC 204508 / S288c) OX=559292 GN=IMD2 PE=1 SV=1	2.2975	0.006865
P38629	RFC3	Replication factor C subunit 3 OS=Saccharomyces cerevisiae (strain ATCC 204508 / S288c) OX=559292 GN=RFC3 PE=1 SV=1	3.60176	0.004123
P0CX43	RPL1A	60S ribosomal protein L1-A OS=Saccharomyces cerevisiae (strain ATCC 204508 / S288c) OX=559292 GN=RPL1A PE=1 SV=1	1.17425	0.622131
P32873	BEM3	GTPase-activating protein BEM3 OS=Saccharomyces cerevisiae (strain ATCC 204508 / S288c) OX=559292 GN=BEM3 PE=1 SV=3	0.585423	0.02074
Q06218	DBP9	ATP-dependent RNA helicase DBP9 OS=Saccharomyces cerevisiae (strain ATCC 204508 / S288c) OX=559292 GN=DBP9 PE=1 SV=1	1.27575	0.36917
Q03940	RVB1	RuvB-like protein 1 OS=Saccharomyces cerevisiae (strain ATCC 204508 / S288c) OX=559292 GN=RVB1 PE=1 SV=1	0.65362	0.320513
Q12213	RPL7B	60S ribosomal protein L7-B OS=Saccharomyces cerevisiae (strain ATCC 204508 / S288c) OX=559292 GN=RPL7B PE=1 SV=3	1.21805	0.456952
P53886	APC1	Anaphase-promoting complex subunit 1 OS=Saccharomyces cerevisiae (strain ATCC 204508 / S288c) OX=559292 GN=APC1 PE=1 SV=2	0.662019	0.115081
Q04217	ECM16	Probable ATP-dependent RNA helicase DHR1 OS=Saccharomyces cerevisiae (strain ATCC 204508 / S288c) OX=559292 GN=ECM16 PE=1 SV=1	1.52074	0.111567
P07280	RPS19A	40S ribosomal protein S19-A OS=Saccharomyces cerevisiae (strain ATCC 204508 / S288c) OX=559292 GN=RPS19A PE=1 SV=2	0.623317	0.406985
P21951	POL2	DNA polymerase epsilon catalytic subunit A OS=Saccharomyces cerevisiae (strain ATCC 204508 / S288c) OX=559292 GN=POL2 PE=1 SV=1	2.89644	0.18323
P39935	TIF4631	Eukaryotic initiation factor 4F subunit p150 OS=Saccharomyces cerevisiae (strain ATCC 204508 / S288c) OX=559292 GN=TIF4631 PE=1 SV=2	1.06136	0.773057
Q06631	BFR2	Protein BFR2 OS=Saccharomyces cerevisiae (strain ATCC 204508 / S288c) OX=559292 GN=BFR2 PE=1 SV=1	1.72431	0.079327
P53742	NOG2	Nucleolar GTP-binding protein 2 OS=Saccharomyces cerevisiae (strain ATCC 204508 / S288c) OX=559292 GN=NOG2 PE=1 SV=1	1.08125	0.729398
Q04779	RCO1	Transcriptional regulatory protein RCO1 OS=Saccharomyces cerevisiae (strain ATCC 204508 / S288c) OX=559292 GN=RCO1 PE=1 SV=1	2.2601	0.115865
P02309	HHF1; HHF2	Histone H4 OS=Saccharomyces cerevisiae (strain ATCC 204508 / S288c) OX=559292 GN=HHF1 PE=1 SV=2	2.37748	0.052584
P50094	IMD4	Inosine-5'-monophosphate dehydrogenase 4 OS=Saccharomyces cerevisiae (strain ATCC 204508 / S288c) OX=559292 GN=IMD4 PE=1 SV=1	0.897196	0.732218
Q03532	HAS1	ATP-dependent RNA helicase HAS1 OS=Saccharomyces cerevisiae (strain ATCC 204508 / S288c) OX=559292 GN=HAS1 PE=1 SV=1	1.79317	0.05917
P09547	SWI1	SWI/SNF chromatin-remodeling complex subunit SWI1 OS=Saccharomyces cerevisiae (strain ATCC 204508 / S288c) OX=559292 GN=SWI1 PE=1 SV=1	1.38896	0.07588
P60010	ACT1	Actin OS=Saccharomyces cerevisiae (strain ATCC 204508 / S288c) OX=559292 GN=ACT1 PE=1 SV=1	0.877426	0.600496
P25491	YDJ1	Mitochondrial protein import protein MAS5 OS=Saccharomyces cerevisiae (strain ATCC 204508 / S288c) OX=559292 GN=YDJ1 PE=1 SV=1	0.778631	0.258139
P45818	ROK1	ATP-dependent RNA helicase ROK1 OS=Saccharomyces cerevisiae (strain ATCC 204508 / S288c) OX=559292 GN=ROK1 PE=1 SV=1	1.5128	0.214919
P00925	ENO2	Enolase 2 OS=Saccharomyces cerevisiae (strain ATCC 204508 / S288c) OX=559292 GN=ENO2 PE=1 SV=2	0.989756	0.976568
Q03124	RSC9	Chromatin structure-remodeling complex subunit RSC9 OS=Saccharomyces cerevisiae (strain ATCC 204508 / S288c) OX=559292 GN=RSC9 PE=1 SV=1	3.03828	0.148676
P36048	SNU114	Pre-mRNA-splicing factor SNU114 OS=Saccharomyces cerevisiae (strain ATCC 204508 / S288c) OX=559292 GN=SNU114 PE=1 SV=1	1.94333	0.039033
P04456	RPL25	60S ribosomal protein L25 OS=Saccharomyces cerevisiae (strain ATCC 204508 / S288c) OX=559292 GN=RPL25 PE=1 SV=4	1.40495	0.241595
P00560	PGK1	Phosphoglycerate kinase OS=Saccharomyces cerevisiae (strain ATCC 204508 / S288c) OX=559292 GN=PGK1 PE=1 SV=2	1.01413	0.971325
P38187	UBP13	Ubiquitin carboxyl-terminal hydrolase 13 OS=Saccharomyces cerevisiae (strain ATCC 204508 / S288c) OX=559292 GN=UBP13 PE=1 SV=3	0.917408	0.702381
P20447	DBP3	ATP-dependent RNA helicase DBP3 OS=Saccharomyces cerevisiae (strain ATCC 204508 / S288c) OX=559292 GN=DBP3 PE=1 SV=2	1.11677	0.74756
P38086	RDH54	DNA repair and recombination protein RDH54 OS=Saccharomyces cerevisiae (strain ATCC 204508 / S288c) OX=559292 GN=RDH54 PE=1 SV=4	1.04323	0.836174
P41805	RPL10	60S ribosomal protein L10 OS=Saccharomyces cerevisiae (strain ATCC 204508 / S288c) OX=559292 GN=RPL10 PE=1 SV=1	1.46566	0.224859
P16522	CDC23	Anaphase-promoting complex subunit CDC23 OS=Saccharomyces cerevisiae (strain ATCC 204508 / S288c) OX=559292 GN=CDC23 PE=1 SV=1	0.981098	0.922923
P32634	PMD1	Negative regulator of sporulation PMD1 OS=Saccharomyces cerevisiae (strain ATCC 204508 / S288c) OX=559292 GN=PMD1 PE=1 SV=1	0.366326	0.030676
P02557	TUB2	Tubulin beta chain OS=Saccharomyces cerevisiae (strain ATCC 204508 / S288c) OX=559292 GN=TUB2 PE=1 SV=2	0.680062	0.268509
P00358	TDH2	Glyceraldehyde-3-phosphate dehydrogenase 2 OS=Saccharomyces cerevisiae (strain ATCC 204508 / S288c) OX=559292 GN=TDH2 PE=1 SV=3	1.35413	0.34482
P28274	URA7	CTP synthase 1 OS=Saccharomyces cerevisiae (strain ATCC 204508 / S288c) OX=559292 GN=URA7 PE=1 SV=2	0.75171	0.297396
P40850	MKT1	Post-transcriptional regulator MKT1 OS=Saccharomyces cerevisiae (strain ATCC 204508 / S288c) OX=559292 GN=MKT1 PE=1 SV=2	1.28997	0.385327
Q08773	ISW2	ISWI chromatin-remodeling complex ATPase ISW2 OS=Saccharomyces cerevisiae (strain ATCC 204508 / S288c) OX=559292 GN=ISW2 PE=1 SV=1	4.83981	0.025489
P07262	GDH1	NADP-specific glutamate dehydrogenase 1 OS=Saccharomyces cerevisiae (strain ATCC 204508 / S288c) OX=559292 GN=GDH1 PE=1 SV=2	0.716642	0.27944
P05030	PMA1	Plasma membrane ATPase 1 OS=Saccharomyces cerevisiae (strain ATCC 204508 / S288c) OX=559292 GN=PMA1 PE=1 SV=2	0.654922	0.10603
P38164	SEA4	SEH-associated protein 4 OS=Saccharomyces cerevisiae (strain ATCC 204508 / S288c) OX=559292 GN=SEA4 PE=1 SV=2	1.26153	0.324413
P38249	RPG1	Eukaryotic translation initiation factor 3 subunit A OS=Saccharomyces cerevisiae (strain ATCC 204508 / S288c) OX=559292 GN=RPG1 PE=1 SV=1	1.15679	0.522694
P0CX85	RPL35B	60S ribosomal protein L35-B OS=Saccharomyces cerevisiae (strain ATCC 204508 / S288c) OX=559292 GN=RPL35B PE=1 SV=1	1.13749	0.716511
P22147	XRN1	5'-3' exoribonuclease 1 OS=Saccharomyces cerevisiae (strain ATCC 204508 / S288c) OX=559292 GN=XRN1 PE=1 SV=1	2.13608	0.002077
P40055	UTP7	U3 small nucleolar RNA-associated protein 7 OS=Saccharomyces cerevisiae (strain ATCC 204508 / S288c) OX=559292 GN=UTP7 PE=1 SV=1	1.78199	0.091024
P0CX41	RPL23A	60S ribosomal protein L23-A OS=Saccharomyces cerevisiae (strain ATCC 204508 / S288c) OX=559292 GN=RPL23A PE=1 SV=1	1.0677	0.812197
P02829	HSP82	ATP-dependent molecular chaperone HSP82 OS=Saccharomyces cerevisiae (strain ATCC 204508 / S288c) OX=559292 GN=HSP82 PE=1 SV=1	0.597937	0.854509
P39079	CCT6	T-complex protein 1 subunit zeta OS=Saccharomyces cerevisiae (strain ATCC 204508 / S288c) OX=559292 GN=CCT6 PE=1 SV=1	3.10941	0.022097
P33297	RPT5	26S proteasome regulatory subunit 6A OS=Saccharomyces cerevisiae (strain ATCC 204508 / S288c) OX=559292 GN=RPT5 PE=1 SV=3	0.783821	0.45043
P40212	RPL13B	60S ribosomal protein L13-B OS=Saccharomyces cerevisiae (strain ATCC 204508 / S288c) OX=559292 GN=RPL13B PE=1 SV=1	1.35479	0.316397
P15424	MSS116	ATP-dependent RNA helicase MSS116, mitochondrial OS=Saccharomyces cerevisiae (strain ATCC 204508 / S288c) OX=559292 GN=MSS116 PE=1 SV=1	1.81517	0.081378
Q01855	RPS15	40S ribosomal protein S15 OS=Saccharomyces cerevisiae (strain ATCC 204508 / S288c) OX=559292 GN=RPS15 PE=1 SV=1	1.18998	0.577414
P09733	TUB1	Tubulin alpha-1 chain OS=Saccharomyces cerevisiae (strain ATCC 204508 / S288c) OX=559292 GN=TUB1 PE=1 SV=2	0.792433	0.44456
P0C2H8	RPL31A	60S ribosomal protein L31-A OS=Saccharomyces cerevisiae (strain ATCC 204508 / S288c) OX=559292 GN=RPL31A PE=1 SV=1	1.15023	0.625209
P04147	PAB1	Polyadenylate-binding protein, cytoplasmic and nuclear OS=Saccharomyces cerevisiae (strain ATCC 204508 / S288c) OX=559292 GN=PAB1 PE=1 SV=4	1.99458	0.123682
P38042	CDC27	Anaphase-promoting complex subunit CDC27 OS=Saccharomyces cerevisiae (strain ATCC 204508 / S288c) OX=559292 GN=CDC27 PE=1 SV=2	0.944521	0.800267
Q00578	SSL2	General transcription and DNA repair factor IIH helicase subunit XPB OS=Saccharomyces cerevisiae (strain ATCC 204508 / S288c) OX=559292 GN=SSL2 PE=1 SV=1	1.19351	0.551614
Q12311	NTO1	NuA3 HAT complex component NTO1 OS=Saccharomyces cerevisiae (strain ATCC 204508 / S288c) OX=559292 GN=NTO1 PE=1 SV=1	0.113974	0.001419
P04911	HTA1	Histone H2A.1 OS=Saccharomyces cerevisiae (strain ATCC 204508 / S288c) OX=559292 GN=HTA1 PE=1 SV=2	2.73412	0.014498
P19524	MYO2	Myosin-2 OS=Saccharomyces cerevisiae (strain ATCC 204508 / S288c) OX=559292 GN=MYO2 PE=1 SV=1	0.868653	0.506183
P25632	RSC6	Chromatin structure-remodeling complex protein RSC6 OS=Saccharomyces cerevisiae (strain ATCC 204508 / S288c) OX=559292 GN=RSC6 PE=1 SV=1	3.9138	0.086246
P31380	FUN30	ATP-dependent helicase FUN30 OS=Saccharomyces cerevisiae (strain ATCC 204508 / S288c) OX=559292 GN=FUN30 PE=1 SV=1	0.133054	0.001116
P53221	RPL26B	60S ribosomal protein L26-B OS=Saccharomyces cerevisiae (strain ATCC 204508 / S288c) OX=559292 GN=RPL26B PE=1 SV=2	1.07099	0.762002
P25443	RPS2	40S ribosomal protein S2 OS=Saccharomyces cerevisiae (strain ATCC 204508 / S288c) OX=559292 GN=RPS2 PE=1 SV=3	1.4	0.38655
Q08965	BMS1	Ribosome biogenesis protein BMS1 OS=Saccharomyces cerevisiae (strain ATCC 204508 / S288c) OX=559292 GN=BMS1 PE=1 SV=1	1.24313	0.332253
Q01477	UBP3	Ubiquitin carboxyl-terminal hydrolase 3 OS=Saccharomyces cerevisiae (strain ATCC 204508 / S288c) OX=559292 GN=UBP3 PE=1 SV=1	1.45893	0.2134
P14120	RPL30	60S ribosomal protein L30 OS=Saccharomyces cerevisiae (strain ATCC 204508 / S288c) OX=559292 GN=RPL30 PE=1 SV=3	1.48362	0.220518
P24814	GRR1	SCF E3 ubiquitin ligase complex F-box protein GRR1 OS=Saccharomyces cerevisiae (strain ATCC 204508 / S288c) OX=559292 GN=GRR1 PE=1 SV=1	1.93841	0.065749
P0CX52	RPS16B	40S ribosomal protein S16-B OS=Saccharomyces cerevisiae (strain ATCC 204508 / S288c) OX=559292 GN=RPS16B PE=1 SV=1	1.15874	0.588571
P09064	SUI3	Eukaryotic translation initiation factor 2 subunit beta OS=Saccharomyces cerevisiae (strain ATCC 204508 / S288c) OX=559292 GN=SUI3 PE=1 SV=2	1.48967	0.053165
P12954	SRS2	ATP-dependent DNA helicase SRS2 OS=Saccharomyces cerevisiae (strain ATCC 204508 / S288c) OX=559292 GN=SRS2 PE=1 SV=2	2.07254	0.002117
P0CX53	RPL12A	60S ribosomal protein L12-A OS=Saccharomyces cerevisiae (strain ATCC 204508 / S288c) OX=559292 GN=RPL12A PE=1 SV=1	1.21584	0.527413
P16862	PFK2	ATP-dependent 6-phosphofructokinase subunit beta OS=Saccharomyces cerevisiae (strain ATCC 204508 / S288c) OX=559292 GN=PFK2 PE=1 SV=4	0.727055	0.153717
P05743	RPL26A	60S ribosomal protein L26-A OS=Saccharomyces cerevisiae (strain ATCC 204508 / S288c) OX=559292 GN=RPL26A PE=1 SV=3	0.97173	0.945628
P53145	LSG1	Large subunit GTPase 1 OS=Saccharomyces cerevisiae (strain ATCC 204508 / S288c) OX=559292 GN=LSG1 PE=1 SV=1	1.25647	0.1651
P0C0W1	RPS22A	40S ribosomal protein S22-A OS=Saccharomyces cerevisiae (strain ATCC 204508 / S288c) OX=559292 GN=RPS22A PE=1 SV=2	1.5225	0.198812
P25694	CDC48	Cell division control protein 48 OS=Saccharomyces cerevisiae (strain ATCC 204508 / S288c) OX=559292 GN=CDC48 PE=1 SV=3	0.418075	0.004782
P33299	RPT1	26S proteasome regulatory subunit 7 homolog OS=Saccharomyces cerevisiae (strain ATCC 204508 / S288c) OX=559292 GN=RPT1 PE=1 SV=1	0.837085	0.558032
P0C2H9	RPL31B	60S ribosomal protein L31-B OS=Saccharomyces cerevisiae (strain ATCC 204508 / S288c) OX=559292 GN=RPL31B PE=1 SV=1	0.0192093	0.380267
P25554	SGF29	SAGA-associated factor 29 OS=Saccharomyces cerevisiae (strain ATCC 204508 / S288c) OX=559292 GN=SGF29 PE=1 SV=2	0.024933	0.000271
P32259	SIN4	Mediator of RNA polymerase II transcription subunit 16 OS=Saccharomyces cerevisiae (strain ATCC 204508 / S288c) OX=559292 GN=SIN4 PE=1 SV=1	1.34345	0.231617
P32582	CYS4	Cystathionine beta-synthase OS=Saccharomyces cerevisiae (strain ATCC 204508 / S288c) OX=559292 GN=CYS4 PE=1 SV=1	1.43195	0.195374
P16521	YEF3	Elongation factor 3A OS=Saccharomyces cerevisiae (strain ATCC 204508 / S288c) OX=559292 GN=YEF3 PE=1 SV=4	0.774516	0.062312
P38112	MAK5	ATP-dependent RNA helicase MAK5 OS=Saccharomyces cerevisiae (strain ATCC 204508 / S288c) OX=559292 GN=MAK5 PE=1 SV=1	1.66204	0.071613
P32905	RPS0A	40S ribosomal protein S0-A OS=Saccharomyces cerevisiae (strain ATCC 204508 / S288c) OX=559292 GN=RPS0A PE=1 SV=3	0.944126	0.846117
Q12680	GLT1	Glutamate synthase [NADH] OS=Saccharomyces cerevisiae (strain ATCC 204508 / S288c) OX=559292 GN=GLT1 PE=1 SV=2	2.99466	0.116914
P33322	CBF5	H/ACA ribonucleoprotein complex subunit CBF5 OS=Saccharomyces cerevisiae (strain ATCC 204508 / S288c) OX=559292 GN=CBF5 PE=1 SV=1	2.70529	0.216634
P46675	STU2	Protein STU2 OS=Saccharomyces cerevisiae (strain ATCC 204508 / S288c) OX=559292 GN=STU2 PE=1 SV=1	1.04794	0.886135
P0CS90	SSC1	Import motor subunit, mitochondrial OS=Saccharomyces cerevisiae (strain ATCC 204508 / S288c) OX=559292 GN=SSC1 PE=1 SV=1	1.28823	0.156809
P47108	URB2	Nucleolar pre-ribosomal-associated protein 2 OS=Saccharomyces cerevisiae (strain ATCC 204508 / S288c) OX=559292 GN=URB2 PE=1 SV=1	1.68203	0.083943
P10834	PET54	Protein PET54 OS=Saccharomyces cerevisiae (strain ATCC 204508 / S288c) OX=559292 GN=PET54 PE=1 SV=1	2.01228	0.008888
P09798	CDC16	Anaphase-promoting complex subunit CDC16 OS=Saccharomyces cerevisiae (strain ATCC 204508 / S288c) OX=559292 GN=CDC16 PE=1 SV=1	0.405032	0.05748
Q12527	ATG11	Autophagy-related protein 11 OS=Saccharomyces cerevisiae (strain ATCC 204508 / S288c) OX=559292 GN=ATG11 PE=1 SV=1	1.9993	0.031441
P06103	PRT1	Eukaryotic translation initiation factor 3 subunit B OS=Saccharomyces cerevisiae (strain ATCC 204508 / S288c) OX=559292 GN=PRT1 PE=1 SV=1	0.806257	0.295619
P10659	SAM1	S-adenosylmethionine synthase 1 OS=Saccharomyces cerevisiae (strain ATCC 204508 / S288c) OX=559292 GN=SAM1 PE=1 SV=2	0.731034	0.104734
P53096	HOS2	Probable histone deacetylase HOS2 OS=Saccharomyces cerevisiae (strain ATCC 204508 / S288c) OX=559292 GN=HOS2 PE=1 SV=1	0.0867113	0.034359
P54115	ALD6	Magnesium-activated aldehyde dehydrogenase, cytosolic OS=Saccharomyces cerevisiae (strain ATCC 204508 / S288c) OX=559292 GN=ALD6 PE=1 SV=4	0.819323	0.580105
P0CX55	RPS18A	40S ribosomal protein S18-A OS=Saccharomyces cerevisiae (strain ATCC 204508 / S288c) OX=559292 GN=RPS18A PE=1 SV=1	1.26862	0.418106
Q06639	RSC3	Chromatin structure-remodeling complex protein RSC3 OS=Saccharomyces cerevisiae (strain ATCC 204508 / S288c) OX=559292 GN=RSC3 PE=1 SV=1	3.14505	0.063901
Q12464	RVB2	RuvB-like protein 2 OS=Saccharomyces cerevisiae (strain ATCC 204508 / S288c) OX=559292 GN=RVB2 PE=1 SV=1	0.752589	0.412507
Q12406	ARP7	Actin-related protein 7 OS=Saccharomyces cerevisiae (strain ATCC 204508 / S288c) OX=559292 GN=ARP7 PE=1 SV=1	1.72167	0.242125
P53254	UTP22	U3 small nucleolar RNA-associated protein 22 OS=Saccharomyces cerevisiae (strain ATCC 204508 / S288c) OX=559292 GN=UTP22 PE=1 SV=1	0.484929	0.257583
P38251	RFC5	Replication factor C subunit 5 OS=Saccharomyces cerevisiae (strain ATCC 204508 / S288c) OX=559292 GN=RFC5 PE=1 SV=1	3.42904	0.01297
Q02457	TBF1	Protein TBF1 OS=Saccharomyces cerevisiae (strain ATCC 204508 / S288c) OX=559292 GN=TBF1 PE=1 SV=2	1.88663	0.020968
P08593	MSS18	Protein MSS18 OS=Saccharomyces cerevisiae (strain ATCC 204508 / S288c) OX=559292 GN=MSS18 PE=1 SV=1	2.32176	0.010314
P20448	HCA4	ATP-dependent RNA helicase HCA4 OS=Saccharomyces cerevisiae (strain ATCC 204508 / S288c) OX=559292 GN=HCA4 PE=1 SV=2	1.36309	0.142727
P40210	SIP5	Protein SIP5 OS=Saccharomyces cerevisiae (strain ATCC 204508 / S288c) OX=559292 GN=SIP5 PE=1 SV=1	1.14671	0.465796
P34218	SAS3	Histone acetyltransferase SAS3 OS=Saccharomyces cerevisiae (strain ATCC 204508 / S288c) OX=559292 GN=SAS3 PE=1 SV=1	0.15759	0.001814
P53313	SDA1	Protein SDA1 OS=Saccharomyces cerevisiae (strain ATCC 204508 / S288c) OX=559292 GN=SDA1 PE=1 SV=1	0.645992	0.061209
P05317	RPP0	60S acidic ribosomal protein P0 OS=Saccharomyces cerevisiae (strain ATCC 204508 / S288c) OX=559292 GN=RPP0 PE=1 SV=2	0.961423	0.81059
Q06488	RSC2	Chromatin structure-remodeling complex subunit RSC2 OS=Saccharomyces cerevisiae (strain ATCC 204508 / S288c) OX=559292 GN=RSC2 PE=1 SV=1	2.65063	0.121336
Q12080	NOP53	Ribosome biogenesis protein NOP53 OS=Saccharomyces cerevisiae (strain ATCC 204508 / S288c) OX=559292 GN=NOP53 PE=1 SV=1	1.18233	0.567477
Q12389	DBP10	ATP-dependent RNA helicase DBP10 OS=Saccharomyces cerevisiae (strain ATCC 204508 / S288c) OX=559292 GN=DBP10 PE=1 SV=2	1.91863	0.034716
Q01389	BCK1	Serine/threonine-protein kinase BCK1/SLK1/SSP31 OS=Saccharomyces cerevisiae (strain ATCC 204508 / S288c) OX=559292 GN=BCK1 PE=1 SV=1	1.42656	0.099044
Q02326	RPL6A	60S ribosomal protein L6-A OS=Saccharomyces cerevisiae (strain ATCC 204508 / S288c) OX=559292 GN=RPL6A PE=1 SV=2	1.2341	0.477952
P53628	SNF12	Transcription regulatory protein SNF12 OS=Saccharomyces cerevisiae (strain ATCC 204508 / S288c) OX=559292 GN=SNF12 PE=1 SV=1	1.46343	0.238547
P14742	GFA1	Glutamine--fructose-6-phosphate aminotransferase [isomerizing] OS=Saccharomyces cerevisiae (strain ATCC 204508 / S288c) OX=559292 GN=GFA1 PE=1 SV=4	1.17503	0.552974
Q03162	MUB1	MYND-type zinc finger protein MUB1 OS=Saccharomyces cerevisiae (strain ATCC 204508 / S288c) OX=559292 GN=MUB1 PE=1 SV=1	1.9808	0.011545
P18480	SNF5	SWI/SNF chromatin-remodeling complex subunit SNF5 OS=Saccharomyces cerevisiae (strain ATCC 204508 / S288c) OX=559292 GN=SNF5 PE=1 SV=3	1.46953	0.201502
Q04373	PUF6	Pumilio homology domain family member 6 OS=Saccharomyces cerevisiae (strain ATCC 204508 / S288c) OX=559292 GN=PUF6 PE=1 SV=1	1.65915	0.017506
P36146	LAS1	Protein LAS1 OS=Saccharomyces cerevisiae (strain ATCC 204508 / S288c) OX=559292 GN=LAS1 PE=1 SV=1	0.361792	0.383356
P00950	GPM1	Phosphoglycerate mutase 1 OS=Saccharomyces cerevisiae (strain ATCC 204508 / S288c) OX=559292 GN=GPM1 PE=1 SV=3	1.01326	0.908882
Q12499	NOP58	Nucleolar protein 58 OS=Saccharomyces cerevisiae (strain ATCC 204508 / S288c) OX=559292 GN=NOP58 PE=1 SV=1	2.09335	0.190682
Q01939	RPT6	26S proteasome regulatory subunit 8 homolog OS=Saccharomyces cerevisiae (strain ATCC 204508 / S288c) OX=559292 GN=RPT6 PE=1 SV=4	0.958118	0.850455
P38712	RRP3	ATP-dependent rRNA helicase RRP3 OS=Saccharomyces cerevisiae (strain ATCC 204508 / S288c) OX=559292 GN=RRP3 PE=1 SV=2	0.429794	0.128184
P40535	CST6	ATF/CREB activator 2 OS=Saccharomyces cerevisiae (strain ATCC 204508 / S288c) OX=559292 GN=CST6 PE=1 SV=1	7.54833	0.00305
O13516	RPS9A	40S ribosomal protein S9-A OS=Saccharomyces cerevisiae (strain ATCC 204508 / S288c) OX=559292 GN=RPS9A PE=1 SV=3	0.609286	0.619334
P15646	NOP1	rRNA 2'-O-methyltransferase fibrillarin OS=Saccharomyces cerevisiae (strain ATCC 204508 / S288c) OX=559292 GN=NOP1 PE=1 SV=1	2.99652	0.047985
P34241	URB1	Nucleolar pre-ribosomal-associated protein 1 OS=Saccharomyces cerevisiae (strain ATCC 204508 / S288c) OX=559292 GN=URB1 PE=1 SV=2	1.48046	0.014865
P37304	PAM1	Protein PAM1 OS=Saccharomyces cerevisiae (strain ATCC 204508 / S288c) OX=559292 GN=PAM1 PE=1 SV=2	0.795613	0.28721
P05755	RPS9B	40S ribosomal protein S9-B OS=Saccharomyces cerevisiae (strain ATCC 204508 / S288c) OX=559292 GN=RPS9B PE=1 SV=4	1.01505	0.956424
P36121	RPC37	DNA-directed RNA polymerase III subunit RPC5 OS=Saccharomyces cerevisiae (strain ATCC 204508 / S288c) OX=559292 GN=RPC37 PE=1 SV=1	6.31483	0.009887
P25847	MSH2	DNA mismatch repair protein MSH2 OS=Saccharomyces cerevisiae (strain ATCC 204508 / S288c) OX=559292 GN=MSH2 PE=1 SV=2	1.08473	0.77166
Q06266	TOS4	Protein TOS4 OS=Saccharomyces cerevisiae (strain ATCC 204508 / S288c) OX=559292 GN=TOS4 PE=1 SV=1	0.132652	0.016562
Q99207	NOP14	Nucleolar complex protein 14 OS=Saccharomyces cerevisiae (strain ATCC 204508 / S288c) OX=559292 GN=NOP14 PE=1 SV=1	1.43824	0.196386
P16387	PDA1	Pyruvate dehydrogenase E1 component subunit alpha, mitochondrial OS=Saccharomyces cerevisiae (strain ATCC 204508 / S288c) OX=559292 GN=PDA1 PE=1 SV=2	4.51494	0.007723
Q12453	CEX1	Cytoplasmic export protein 1 OS=Saccharomyces cerevisiae (strain ATCC 204508 / S288c) OX=559292 GN=CEX1 PE=1 SV=1	0.892157	0.535035
Q05123	ARP9	Actin-like protein ARP9 OS=Saccharomyces cerevisiae (strain ATCC 204508 / S288c) OX=559292 GN=ARP9 PE=1 SV=1	1.54482	0.246972
Q12152	YPL150W	Putative serine/threonine-protein kinase YPL150W OS=Saccharomyces cerevisiae (strain ATCC 204508 / S288c) OX=559292 GN=YPL150W PE=1 SV=1	1.08063	0.746683
P40562	MPH1	ATP-dependent DNA helicase MPH1 OS=Saccharomyces cerevisiae (strain ATCC 204508 / S288c) OX=559292 GN=MPH1 PE=1 SV=1	8.13035	0.010098
P43554	SWP82	SWI/SNF global transcription activator complex subunit SWP82 OS=Saccharomyces cerevisiae (strain ATCC 204508 / S288c) OX=559292 GN=SWP82 PE=1 SV=1	1.27576	0.359001
P53734	DBP6	ATP-dependent RNA helicase DBP6 OS=Saccharomyces cerevisiae (strain ATCC 204508 / S288c) OX=559292 GN=DBP6 PE=1 SV=1	0.254362	0.000374
P00830	ATP2	ATP synthase subunit beta, mitochondrial OS=Saccharomyces cerevisiae (strain ATCC 204508 / S288c) OX=559292 GN=ATP2 PE=1 SV=2	0.770624	0.394973
P38798	NMD2	Nonsense-mediated mRNA decay protein 2 OS=Saccharomyces cerevisiae (strain ATCC 204508 / S288c) OX=559292 GN=NMD2 PE=1 SV=2	1.57049	0.024139
P09734	TUB3	Tubulin alpha-3 chain OS=Saccharomyces cerevisiae (strain ATCC 204508 / S288c) OX=559292 GN=TUB3 PE=1 SV=1	0.660692	0.252232
Q04599	MRPL1	54S ribosomal protein L1, mitochondrial OS=Saccharomyces cerevisiae (strain ATCC 204508 / S288c) OX=559292 GN=MRPL1 PE=1 SV=1	1.73095	0.153839
Q02908	ELP3	Elongator complex protein 3 OS=Saccharomyces cerevisiae (strain ATCC 204508 / S288c) OX=559292 GN=ELP3 PE=1 SV=1	2.12033	0.033307
P33201	MRT4	Ribosome assembly factor MRT4 OS=Saccharomyces cerevisiae (strain ATCC 204508 / S288c) OX=559292 GN=MRT4 PE=1 SV=1	1.42397	0.264457
P17255	VMA1	V-type proton ATPase catalytic subunit A OS=Saccharomyces cerevisiae (strain ATCC 204508 / S288c) OX=559292 GN=VMA1 PE=1 SV=3	0.854491	0.291176
P40494	PRK1	Actin-regulating kinase PRK1 OS=Saccharomyces cerevisiae (strain ATCC 204508 / S288c) OX=559292 GN=PRK1 PE=1 SV=1	2.68034	0.044563
P00330	ADH1	Alcohol dehydrogenase 1 OS=Saccharomyces cerevisiae (strain ATCC 204508 / S288c) OX=559292 GN=ADH1 PE=1 SV=5	0.968372	0.892235
P08964	MYO1	Myosin-1 OS=Saccharomyces cerevisiae (strain ATCC 204508 / S288c) OX=559292 GN=MYO1 PE=1 SV=3	1.01604	0.923376
P39744	NOC2	Nucleolar complex protein 2 OS=Saccharomyces cerevisiae (strain ATCC 204508 / S288c) OX=559292 GN=NOC2 PE=1 SV=2	1.27624	0.365648
P38720	GND1	6-phosphogluconate dehydrogenase, decarboxylating 1 OS=Saccharomyces cerevisiae (strain ATCC 204508 / S288c) OX=559292 GN=GND1 PE=1 SV=1	0.774898	0.42157
Q04660	ERB1	Ribosome biogenesis protein ERB1 OS=Saccharomyces cerevisiae (strain ATCC 204508 / S288c) OX=559292 GN=ERB1 PE=1 SV=1	1.5896	0.150898
P39936	TIF4632	Eukaryotic initiation factor 4F subunit p130 OS=Saccharomyces cerevisiae (strain ATCC 204508 / S288c) OX=559292 GN=TIF4632 PE=1 SV=1	1.63121	0.220762
P43621	RET2	Coatomer subunit delta OS=Saccharomyces cerevisiae (strain ATCC 204508 / S288c) OX=559292 GN=RET2 PE=1 SV=3	3.8445	0.001831
P32481	GCD11	Eukaryotic translation initiation factor 2 subunit gamma OS=Saccharomyces cerevisiae (strain ATCC 204508 / S288c) OX=559292 GN=GCD11 PE=1 SV=1	0.879995	0.228853
P05756	RPS13	40S ribosomal protein S13 OS=Saccharomyces cerevisiae (strain ATCC 204508 / S288c) OX=559292 GN=RPS13 PE=1 SV=3	1.2005	0.4925
P30771	NAM7	ATP-dependent helicase NAM7 OS=Saccharomyces cerevisiae (strain ATCC 204508 / S288c) OX=559292 GN=NAM7 PE=1 SV=1	2.31998	0.022642
P47035	NET1	Nucleolar protein NET1 OS=Saccharomyces cerevisiae (strain ATCC 204508 / S288c) OX=559292 GN=NET1 PE=1 SV=1	0.804825	0.332652
P53125	ITC1	Imitation switch two complex protein 1 OS=Saccharomyces cerevisiae (strain ATCC 204508 / S288c) OX=559292 GN=ITC1 PE=1 SV=1	3.81676	0.0532
Q12159	YRA1	RNA annealing protein YRA1 OS=Saccharomyces cerevisiae (strain ATCC 204508 / S288c) OX=559292 GN=YRA1 PE=1 SV=2	1.62561	0.102299
Q12432	EAF3	Chromatin modification-related protein EAF3 OS=Saccharomyces cerevisiae (strain ATCC 204508 / S288c) OX=559292 GN=EAF3 PE=1 SV=1	4.03627	0.039868
P0CX31	RPS24A	40S ribosomal protein S24-A OS=Saccharomyces cerevisiae (strain ATCC 204508 / S288c) OX=559292 GN=RPS24A PE=1 SV=1	1.02383	0.932266
P32908	SMC1	Structural maintenance of chromosomes protein 1 OS=Saccharomyces cerevisiae (strain ATCC 204508 / S288c) OX=559292 GN=SMC1 PE=1 SV=1	0.844097	0.57277
P42945	UTP10	U3 small nucleolar RNA-associated protein 10 OS=Saccharomyces cerevisiae (strain ATCC 204508 / S288c) OX=559292 GN=UTP10 PE=1 SV=1	1.86188	0.005532
P48234	ENP2	Ribosome biogenesis protein ENP2 OS=Saccharomyces cerevisiae (strain ATCC 204508 / S288c) OX=559292 GN=ENP2 PE=1 SV=2	1.05454	0.750494
P53076	VID30	Vacuolar import and degradation protein 30 OS=Saccharomyces cerevisiae (strain ATCC 204508 / S288c) OX=559292 GN=VID30 PE=1 SV=1	2.61032	0.039763
P22579	SIN3	Transcriptional regulatory protein SIN3 OS=Saccharomyces cerevisiae (strain ATCC 204508 / S288c) OX=559292 GN=SIN3 PE=1 SV=2	1.72763	0.055569
P13382	POL1	DNA polymerase alpha catalytic subunit A OS=Saccharomyces cerevisiae (strain ATCC 204508 / S288c) OX=559292 GN=POL1 PE=1 SV=2	0.150566	9.1e-05
Q03195	RLI1	Translation initiation factor RLI1 OS=Saccharomyces cerevisiae (strain ATCC 204508 / S288c) OX=559292 GN=RLI1 PE=1 SV=1	1.25073	0.097122
P54783	ALO1	D-arabinono-1,4-lactone oxidase OS=Saccharomyces cerevisiae (strain ATCC 204508 / S288c) OX=559292 GN=ALO1 PE=1 SV=1	0.74909	0.399359
P05739	RPL6B	60S ribosomal protein L6-B OS=Saccharomyces cerevisiae (strain ATCC 204508 / S288c) OX=559292 GN=RPL6B PE=1 SV=4	1.58913	0.176449
P38319	TDP1	Tyrosyl-DNA phosphodiesterase 1 OS=Saccharomyces cerevisiae (strain ATCC 204508 / S288c) OX=559292 GN=TDP1 PE=1 SV=1	0.819274	0.609093
P02406	RPL28	60S ribosomal protein L28 OS=Saccharomyces cerevisiae (strain ATCC 204508 / S288c) OX=559292 GN=RPL28 PE=1 SV=3	1.1755	0.567196
P0C2H6	RPL27A	60S ribosomal protein L27-A OS=Saccharomyces cerevisiae (strain ATCC 204508 / S288c) OX=559292 GN=RPL27A PE=1 SV=1	1.12193	0.686542
P38041	BOI1	Protein BOB1 OS=Saccharomyces cerevisiae (strain ATCC 204508 / S288c) OX=559292 GN=BOI1 PE=1 SV=1	1.37973	0.231445
P0CX83	RPL19B	60S ribosomal protein L19-B OS=Saccharomyces cerevisiae (strain ATCC 204508 / S288c) OX=559292 GN=RPL19B PE=1 SV=1	1.37559	0.292124
P40559	INP51	Phosphatidylinositol 4,5-bisphosphate 5-phosphatase INP51 OS=Saccharomyces cerevisiae (strain ATCC 204508 / S288c) OX=559292 GN=INP51 PE=1 SV=1	0.368565	0.006778
P53202	CUL3	Cullin-3 OS=Saccharomyces cerevisiae (strain ATCC 204508 / S288c) OX=559292 GN=CUL3 PE=1 SV=1	0.109121	0.002243
P53115	INO80	Chromatin-remodeling ATPase INO80 OS=Saccharomyces cerevisiae (strain ATCC 204508 / S288c) OX=559292 GN=INO80 PE=1 SV=1	0.538287	0.011839
P40547	VID28	Vacuolar import and degradation protein 28 OS=Saccharomyces cerevisiae (strain ATCC 204508 / S288c) OX=559292 GN=VID28 PE=1 SV=1	4.38672	0.023949
P32523	PRP19	Pre-mRNA-processing factor 19 OS=Saccharomyces cerevisiae (strain ATCC 204508 / S288c) OX=559292 GN=PRP19 PE=1 SV=2	2.30732	0.0105
O14455	RPL36B	60S ribosomal protein L36-B OS=Saccharomyces cerevisiae (strain ATCC 204508 / S288c) OX=559292 GN=RPL36B PE=1 SV=3	1.19748	0.613319
P0C0W9	RPL11A	60S ribosomal protein L11-A OS=Saccharomyces cerevisiae (strain ATCC 204508 / S288c) OX=559292 GN=RPL11A PE=1 SV=2	1.203	0.515548
P38080	AKL1	Serine/threonine-protein kinase AKL1 OS=Saccharomyces cerevisiae (strain ATCC 204508 / S288c) OX=559292 GN=AKL1 PE=1 SV=1	0.714775	0.585594
P0CX24	RPL20B	60S ribosomal protein L20-B OS=Saccharomyces cerevisiae (strain ATCC 204508 / S288c) OX=559292 GN=RPL20B PE=1 SV=1	1.35921	0.245489
P04801	THS1	Threonine--tRNA ligase, cytoplasmic OS=Saccharomyces cerevisiae (strain ATCC 204508 / S288c) OX=559292 GN=THS1 PE=1 SV=2	1.32596	0.03472
P47912	FAA4	Long-chain-fatty-acid--CoA ligase 4 OS=Saccharomyces cerevisiae (strain ATCC 204508 / S288c) OX=559292 GN=FAA4 PE=1 SV=1	0.47451	0.02417
P15565	TRM1	tRNA (guanine(26)-N(2))-dimethyltransferase, mitochondrial OS=Saccharomyces cerevisiae (strain ATCC 204508 / S288c) OX=559292 GN=TRM1 PE=1 SV=1	0.969236	0.908914
P49956	CTF18	Chromosome transmission fidelity protein 18 OS=Saccharomyces cerevisiae (strain ATCC 204508 / S288c) OX=559292 GN=CTF18 PE=1 SV=1	1.22523	0.361557
P07703	RPC40	DNA-directed RNA polymerases I and III subunit RPAC1 OS=Saccharomyces cerevisiae (strain ATCC 204508 / S288c) OX=559292 GN=RPC40 PE=1 SV=1	3.71043	0.025078
Q02792	RAT1	5'-3' exoribonuclease 2 OS=Saccharomyces cerevisiae (strain ATCC 204508 / S288c) OX=559292 GN=RAT1 PE=1 SV=3	1.68811	0.084842
Q02206	RSC4	Chromatin structure-remodeling complex subunit RSC4 OS=Saccharomyces cerevisiae (strain ATCC 204508 / S288c) OX=559292 GN=RSC4 PE=1 SV=2	6.06852	0.253359
P36012	CSE4	Histone H3-like centromeric protein CSE4 OS=Saccharomyces cerevisiae (strain ATCC 204508 / S288c) OX=559292 GN=CSE4 PE=1 SV=2	0.0151929	0.002903
P47061	VPS53	Vacuolar protein sorting-associated protein 53 OS=Saccharomyces cerevisiae (strain ATCC 204508 / S288c) OX=559292 GN=VPS53 PE=1 SV=1	1.46834	0.310137
P04821	CDC25	Cell division control protein 25 OS=Saccharomyces cerevisiae (strain ATCC 204508 / S288c) OX=559292 GN=CDC25 PE=1 SV=1	0.833515	0.230953
P32832	NPL6	Chromatin structure-remodeling complex subunit RSC7 OS=Saccharomyces cerevisiae (strain ATCC 204508 / S288c) OX=559292 GN=NPL6 PE=1 SV=1	3.32116	0.031541
P12709	PGI1	Glucose-6-phosphate isomerase OS=Saccharomyces cerevisiae (strain ATCC 204508 / S288c) OX=559292 GN=PGI1 PE=1 SV=3	0.836318	0.5288
P12385	SUP45	Eukaryotic peptide chain release factor subunit 1 OS=Saccharomyces cerevisiae (strain ATCC 204508 / S288c) OX=559292 GN=SUP45 PE=1 SV=2	0.570458	0.036808
P53114	NUT1	Mediator of RNA polymerase II transcription subunit 5 OS=Saccharomyces cerevisiae (strain ATCC 204508 / S288c) OX=559292 GN=NUT1 PE=1 SV=1	0.907825	0.526862
P46957	POL31	DNA polymerase delta small subunit OS=Saccharomyces cerevisiae (strain ATCC 204508 / S288c) OX=559292 GN=POL31 PE=1 SV=1	2.28466	0.02608
P05738	RPL9A	60S ribosomal protein L9-A OS=Saccharomyces cerevisiae (strain ATCC 204508 / S288c) OX=559292 GN=RPL9A PE=1 SV=2	1.23514	0.377039
P51401	RPL9B	60S ribosomal protein L9-B OS=Saccharomyces cerevisiae (strain ATCC 204508 / S288c) OX=559292 GN=RPL9B PE=1 SV=1	1.51739	0.064322
Q07896	NOC3	Nucleolar complex-associated protein 3 OS=Saccharomyces cerevisiae (strain ATCC 204508 / S288c) OX=559292 GN=NOC3 PE=1 SV=1	2.09917	0.10662
P07251	ATP1	ATP synthase subunit alpha, mitochondrial OS=Saccharomyces cerevisiae (strain ATCC 204508 / S288c) OX=559292 GN=ATP1 PE=1 SV=5	0.912152	0.693026
P24784	DBP1	ATP-dependent RNA helicase DBP1 OS=Saccharomyces cerevisiae (strain ATCC 204508 / S288c) OX=559292 GN=DBP1 PE=1 SV=2	0.3453	0.602615
P40492	FYV10	Protein FYV10 OS=Saccharomyces cerevisiae (strain ATCC 204508 / S288c) OX=559292 GN=FYV10 PE=1 SV=1	2.36364	0.00514
P33750	SOF1	Protein SOF1 OS=Saccharomyces cerevisiae (strain ATCC 204508 / S288c) OX=559292 GN=SOF1 PE=1 SV=1	1.76525	0.095495
P39692	MET10	Sulfite reductase [NADPH] flavoprotein component OS=Saccharomyces cerevisiae (strain ATCC 204508 / S288c) OX=559292 GN=MET10 PE=1 SV=2	0.673744	0.035369
Q08683	APC5	Anaphase-promoting complex subunit 5 OS=Saccharomyces cerevisiae (strain ATCC 204508 / S288c) OX=559292 GN=APC5 PE=1 SV=1	0.625036	0.040434
P39985	POL5	rDNA transcriptional regulator POL5 OS=Saccharomyces cerevisiae (strain ATCC 204508 / S288c) OX=559292 GN=POL5 PE=1 SV=1	1.1667	0.525989
P04802	DPS1	Aspartate--tRNA ligase, cytoplasmic OS=Saccharomyces cerevisiae (strain ATCC 204508 / S288c) OX=559292 GN=DPS1 PE=1 SV=3	0.46294	0.004895
Q12440	APC2	Anaphase-promoting complex subunit 2 OS=Saccharomyces cerevisiae (strain ATCC 204508 / S288c) OX=559292 GN=APC2 PE=1 SV=1	0.525375	0.024578
P53136	NSA1	Ribosome biogenesis protein NSA1 OS=Saccharomyces cerevisiae (strain ATCC 204508 / S288c) OX=559292 GN=NSA1 PE=1 SV=1	0.833859	0.704658
Q04693	RSE1	Pre-mRNA-splicing factor RSE1 OS=Saccharomyces cerevisiae (strain ATCC 204508 / S288c) OX=559292 GN=RSE1 PE=1 SV=1	1.54947	0.030329
P05694	MET6	5-methyltetrahydropteroyltriglutamate--homocysteine methyltransferase OS=Saccharomyces cerevisiae (strain ATCC 204508 / S288c) OX=559292 GN=MET6 PE=1 SV=4	4.99353	0.294448
P20967	KGD1	2-oxoglutarate dehydrogenase, mitochondrial OS=Saccharomyces cerevisiae (strain ATCC 204508 / S288c) OX=559292 GN=KGD1 PE=1 SV=2	0.850552	0.504988
P0CX40	RPS8B	40S ribosomal protein S8-B OS=Saccharomyces cerevisiae (strain ATCC 204508 / S288c) OX=559292 GN=RPS8B PE=1 SV=1	1.29491	0.462431
Q04471	YMR114C	Abasic site processing protein YMR114C OS=Saccharomyces cerevisiae (strain ATCC 204508 / S288c) OX=559292 GN=YMR114C PE=1 SV=1	6.85633	0.021722
P38129	TAF5	Transcription initiation factor TFIID subunit 5 OS=Saccharomyces cerevisiae (strain ATCC 204508 / S288c) OX=559292 GN=TAF5 PE=1 SV=1	1.82881	0.030174
P17121	SAC7	GTPase-activating protein SAC7 OS=Saccharomyces cerevisiae (strain ATCC 204508 / S288c) OX=559292 GN=SAC7 PE=1 SV=2	1.61051	0.119445
P53094	MDS3	Negative regulator of sporulation MDS3 OS=Saccharomyces cerevisiae (strain ATCC 204508 / S288c) OX=559292 GN=MDS3 PE=1 SV=2	0.990356	0.962801
P40016	RPN3	26S proteasome regulatory subunit RPN3 OS=Saccharomyces cerevisiae (strain ATCC 204508 / S288c) OX=559292 GN=RPN3 PE=1 SV=5	0.886844	0.760863
Q02354	UTP6	U3 small nucleolar RNA-associated protein 6 OS=Saccharomyces cerevisiae (strain ATCC 204508 / S288c) OX=559292 GN=UTP6 PE=1 SV=2	1.5392	0.26139
P05453	SUP35	Eukaryotic peptide chain release factor GTP-binding subunit OS=Saccharomyces cerevisiae (strain ATCC 204508 / S288c) OX=559292 GN=SUP35 PE=1 SV=1	0.885798	0.547123
P38426	TPS3	Trehalose synthase complex regulatory subunit TPS3 OS=Saccharomyces cerevisiae (strain ATCC 204508 / S288c) OX=559292 GN=TPS3 PE=1 SV=3	3.26171	0.00309
P22353	MRPL8	54S ribosomal protein L8, mitochondrial OS=Saccharomyces cerevisiae (strain ATCC 204508 / S288c) OX=559292 GN=MRPL8 PE=1 SV=4	1.75622	0.154004
Q04659	CSM3	Chromosome segregation in meiosis protein 3 OS=Saccharomyces cerevisiae (strain ATCC 204508 / S288c) OX=559292 GN=CSM3 PE=1 SV=1	0.0115958	2.4e-05
Q12176	MAK21	Ribosome biogenesis protein MAK21 OS=Saccharomyces cerevisiae (strain ATCC 204508 / S288c) OX=559292 GN=MAK21 PE=1 SV=1	0.80094	0.432643
P25567	SRO9	RNA-binding protein SRO9 OS=Saccharomyces cerevisiae (strain ATCC 204508 / S288c) OX=559292 GN=SRO9 PE=1 SV=2	0.87736	0.721367
P40069	KAP123	Importin subunit beta-4 OS=Saccharomyces cerevisiae (strain ATCC 204508 / S288c) OX=559292 GN=KAP123 PE=1 SV=1	0.594138	0.048987
P0CX30	RPS23B	40S ribosomal protein S23-B OS=Saccharomyces cerevisiae (strain ATCC 204508 / S288c) OX=559292 GN=RPS23B PE=1 SV=1	0.523759	0.58364
P39705	NUP60	Nucleoporin NUP60 OS=Saccharomyces cerevisiae (strain ATCC 204508 / S288c) OX=559292 GN=NUP60 PE=1 SV=1	1.95978	0.012795
P12383	PDR1	Transcription factor PDR1 OS=Saccharomyces cerevisiae (strain ATCC 204508 / S288c) OX=559292 GN=PDR1 PE=1 SV=2	3.04479	0.040589
Q04119	PPN1	Endopolyphosphatase OS=Saccharomyces cerevisiae (strain ATCC 204508 / S288c) OX=559292 GN=PPN1 PE=1 SV=1	2.30352	0.092781
P21304	PWP1	Periodic tryptophan protein 1 OS=Saccharomyces cerevisiae (strain ATCC 204508 / S288c) OX=559292 GN=PWP1 PE=1 SV=1	1.53429	0.19077
P05745	RPL36A	60S ribosomal protein L36-A OS=Saccharomyces cerevisiae (strain ATCC 204508 / S288c) OX=559292 GN=RPL36A PE=1 SV=3	0.88492	0.802636
Q12309	CLF1	Pre-mRNA-splicing factor CLF1 OS=Saccharomyces cerevisiae (strain ATCC 204508 / S288c) OX=559292 GN=CLF1 PE=1 SV=1	2.31478	0.042064
P36119	RQT4	RQC trigger complex subunit RQT4 OS=Saccharomyces cerevisiae (strain ATCC 204508 / S288c) OX=559292 GN=RQT4 PE=1 SV=1	0.856806	0.572254
P38754	RPL14B	60S ribosomal protein L14-B OS=Saccharomyces cerevisiae (strain ATCC 204508 / S288c) OX=559292 GN=RPL14B PE=1 SV=1	1.33569	0.355159
P38961	RRP8	25S rRNA (adenine(645)-N(1))-methyltransferase OS=Saccharomyces cerevisiae (strain ATCC 204508 / S288c) OX=559292 GN=RRP8 PE=1 SV=2	1.58686	0.055229
Q07845	GRC3	Polynucleotide 5'-hydroxyl-kinase GRC3 OS=Saccharomyces cerevisiae (strain ATCC 204508 / S288c) OX=559292 GN=GRC3 PE=1 SV=1	0.644287	0.055649
P21538	REB1	DNA-binding protein REB1 OS=Saccharomyces cerevisiae (strain ATCC 204508 / S288c) OX=559292 GN=REB1 PE=1 SV=2	4.94772	0.027142
P13393	SPT15	TATA-box-binding protein OS=Saccharomyces cerevisiae (strain ATCC 204508 / S288c) OX=559292 GN=SPT15 PE=1 SV=3	3.70291	0.039384
P38883	RIX1	Pre-rRNA-processing protein RIX1 OS=Saccharomyces cerevisiae (strain ATCC 204508 / S288c) OX=559292 GN=RIX1 PE=1 SV=2	1.02112	0.950389
P32776	TFB1	General transcription and DNA repair factor IIH subunit TFB1 OS=Saccharomyces cerevisiae (strain ATCC 204508 / S288c) OX=559292 GN=TFB1 PE=1 SV=1	0.981124	0.943681
P32892	DRS1	ATP-dependent RNA helicase DRS1 OS=Saccharomyces cerevisiae (strain ATCC 204508 / S288c) OX=559292 GN=DRS1 PE=1 SV=2	1.23644	0.301
P53883	NOP13	Nucleolar protein 13 OS=Saccharomyces cerevisiae (strain ATCC 204508 / S288c) OX=559292 GN=NOP13 PE=1 SV=2	1.88139	0.042173
P0CX26	RPL43B	60S ribosomal protein L43-B OS=Saccharomyces cerevisiae (strain ATCC 204508 / S288c) OX=559292 GN=RPL43B PE=1 SV=1	1.25352	0.56798
P06701	SIR3	Regulatory protein SIR3 OS=Saccharomyces cerevisiae (strain ATCC 204508 / S288c) OX=559292 GN=SIR3 PE=1 SV=6	0.906114	0.797955
P16622	HEM15	Ferrochelatase, mitochondrial OS=Saccharomyces cerevisiae (strain ATCC 204508 / S288c) OX=559292 GN=HEM15 PE=1 SV=1	1.22212	0.47786
P32499	NUP2	Nucleoporin NUP2 OS=Saccharomyces cerevisiae (strain ATCC 204508 / S288c) OX=559292 GN=NUP2 PE=1 SV=2	0.601103	0.140955
P0CX48	RPS11B	40S ribosomal protein S11-B OS=Saccharomyces cerevisiae (strain ATCC 204508 / S288c) OX=559292 GN=RPS11B PE=1 SV=1	1.209	0.516432
P22936	APN1	Apurinic-apyrimidinic endonuclease 1 OS=Saccharomyces cerevisiae (strain ATCC 204508 / S288c) OX=559292 GN=APN1 PE=1 SV=4	3.72095	0.002283
P00360	TDH1	Glyceraldehyde-3-phosphate dehydrogenase 1 OS=Saccharomyces cerevisiae (strain ATCC 204508 / S288c) OX=559292 GN=TDH1 PE=1 SV=3	1.01271	0.944979
Q12072	IOC2	ISWI one complex protein 2 OS=Saccharomyces cerevisiae (strain ATCC 204508 / S288c) OX=559292 GN=IOC2 PE=1 SV=1	1.06939	0.807733
P52910	ACS2	Acetyl-coenzyme A synthetase 2 OS=Saccharomyces cerevisiae (strain ATCC 204508 / S288c) OX=559292 GN=ACS2 PE=1 SV=1	1.03839	0.494943
P25441	RPC53	DNA-directed RNA polymerase III subunit RPC4 OS=Saccharomyces cerevisiae (strain ATCC 204508 / S288c) OX=559292 GN=RPC53 PE=1 SV=2	4.48819	0.03655
P53327	SLH1	RQC trigger complex helicase SLH1 OS=Saccharomyces cerevisiae (strain ATCC 204508 / S288c) OX=559292 GN=SLH1 PE=1 SV=2	0.751665	0.23199
P27636	CDC15	Cell division control protein 15 OS=Saccharomyces cerevisiae (strain ATCC 204508 / S288c) OX=559292 GN=CDC15 PE=1 SV=3	0.909991	0.746994
Q04491	SEC13	Protein transport protein SEC13 OS=Saccharomyces cerevisiae (strain ATCC 204508 / S288c) OX=559292 GN=SEC13 PE=1 SV=1	1.32315	0.139891
P53549	RPT4	26S proteasome subunit RPT4 OS=Saccharomyces cerevisiae (strain ATCC 204508 / S288c) OX=559292 GN=RPT4 PE=1 SV=4	0.790119	0.514307
P29295	HRR25	Casein kinase I homolog HRR25 OS=Saccharomyces cerevisiae (strain ATCC 204508 / S288c) OX=559292 GN=HRR25 PE=1 SV=1	0.934889	0.83806
P0C2I8	TY1A-LR4	Transposon Ty1-LR4 Gag polyprotein OS=Saccharomyces cerevisiae (strain ATCC 204508 / S288c) OX=559292 GN=TY1A-LR4 PE=2 SV=1	2.5397	0.067153
P33314	BUD2	Inhibitory regulator protein BUD2/CLA2 OS=Saccharomyces cerevisiae (strain ATCC 204508 / S288c) OX=559292 GN=BUD2 PE=1 SV=2	1.53608	0.132903
P12695	LAT1	Dihydrolipoyllysine-residue acetyltransferase component of pyruvate dehydrogenase complex, mitochondrial OS=Saccharomyces cerevisiae (strain ATCC 204508 / S288c) OX=559292 GN=LAT1 PE=1 SV=1	3.20789	0.004458
P38701	RPS20	40S ribosomal protein S20 OS=Saccharomyces cerevisiae (strain ATCC 204508 / S288c) OX=559292 GN=RPS20 PE=1 SV=3	0.865459	0.634129
P53040	TAF6	Transcription initiation factor TFIID subunit 6 OS=Saccharomyces cerevisiae (strain ATCC 204508 / S288c) OX=559292 GN=TAF6 PE=1 SV=1	1.19007	0.675464
P30665	MCM4	DNA replication licensing factor MCM4 OS=Saccharomyces cerevisiae (strain ATCC 204508 / S288c) OX=559292 GN=MCM4 PE=1 SV=2	0.717114	0.498182
P53972	RCM1	25S rRNA (cytosine(2278)-C(5))-methyltransferase OS=Saccharomyces cerevisiae (strain ATCC 204508 / S288c) OX=559292 GN=RCM1 PE=1 SV=1	1.24571	0.537763
P48415	SEC16	COPII coat assembly protein SEC16 OS=Saccharomyces cerevisiae (strain ATCC 204508 / S288c) OX=559292 GN=SEC16 PE=1 SV=2	1.63442	0.056566
P07271	PIF1	ATP-dependent DNA helicase PIF1 OS=Saccharomyces cerevisiae (strain ATCC 204508 / S288c) OX=559292 GN=PIF1 PE=1 SV=2	0.462409	0.019828
P21771	MRPS28	37S ribosomal protein S28, mitochondrial OS=Saccharomyces cerevisiae (strain ATCC 204508 / S288c) OX=559292 GN=MRPS28 PE=1 SV=1	0.933607	0.818184
P39676	YHB1	Flavohemoprotein OS=Saccharomyces cerevisiae (strain ATCC 204508 / S288c) OX=559292 GN=YHB1 PE=1 SV=2	0.972169	0.831465
Q01163	RSM23	37S ribosomal protein S23, mitochondrial OS=Saccharomyces cerevisiae (strain ATCC 204508 / S288c) OX=559292 GN=RSM23 PE=1 SV=3	1.3937	0.449868
P33334	PRP8	Pre-mRNA-splicing factor 8 OS=Saccharomyces cerevisiae (strain ATCC 204508 / S288c) OX=559292 GN=PRP8 PE=1 SV=1	2.79425	0.018581
Q02979	GDE1	Glycerophosphocholine phosphodiesterase GDE1 OS=Saccharomyces cerevisiae (strain ATCC 204508 / S288c) OX=559292 GN=GDE1 PE=1 SV=1	1.05093	0.608384
Q07979	RSC58	Chromatin structure-remodeling complex protein RSC58 OS=Saccharomyces cerevisiae (strain ATCC 204508 / S288c) OX=559292 GN=RSC58 PE=1 SV=1	2.9972	0.135896
P40327	RPT2	26S proteasome regulatory subunit 4 homolog OS=Saccharomyces cerevisiae (strain ATCC 204508 / S288c) OX=559292 GN=RPT2 PE=1 SV=3	0.784026	0.412568
P53261	NOP7	Pescadillo homolog OS=Saccharomyces cerevisiae (strain ATCC 204508 / S288c) OX=559292 GN=NOP7 PE=1 SV=1	1.28731	0.312609
P26785	RPL16B	60S ribosomal protein L16-B OS=Saccharomyces cerevisiae (strain ATCC 204508 / S288c) OX=559292 GN=RPL16B PE=1 SV=3	1.17944	0.515193
P33298	RPT3	26S proteasome regulatory subunit 6B homolog OS=Saccharomyces cerevisiae (strain ATCC 204508 / S288c) OX=559292 GN=RPT3 PE=1 SV=2	0.905713	0.722177
P53131	PRP43	Pre-mRNA-splicing factor ATP-dependent RNA helicase PRP43 OS=Saccharomyces cerevisiae (strain ATCC 204508 / S288c) OX=559292 GN=PRP43 PE=1 SV=1	1.90462	0.107406
P32497	NIP1	Eukaryotic translation initiation factor 3 subunit C OS=Saccharomyces cerevisiae (strain ATCC 204508 / S288c) OX=559292 GN=NIP1 PE=1 SV=2	0.66342	0.02625
P20434	RPB5	DNA-directed RNA polymerases I, II, and III subunit RPABC1 OS=Saccharomyces cerevisiae (strain ATCC 204508 / S288c) OX=559292 GN=RPB5 PE=1 SV=1	3.63768	0.043556
P19358	SAM2	S-adenosylmethionine synthase 2 OS=Saccharomyces cerevisiae (strain ATCC 204508 / S288c) OX=559292 GN=SAM2 PE=1 SV=3	1.30823	0.658276
P32910	RPC34	DNA-directed RNA polymerase III subunit RPC6 OS=Saccharomyces cerevisiae (strain ATCC 204508 / S288c) OX=559292 GN=RPC34 PE=1 SV=1	5.1601	0.011569
P00924	ENO1	Enolase 1 OS=Saccharomyces cerevisiae (strain ATCC 204508 / S288c) OX=559292 GN=ENO1 PE=1 SV=3	1.10499	0.494314
P53633	YIP3	Prenylated Rab acceptor 1 OS=Saccharomyces cerevisiae (strain ATCC 204508 / S288c) OX=559292 GN=YIP3 PE=1 SV=2	0.0510927	0.060998
P38788	SSZ1	Ribosome-associated complex subunit SSZ1 OS=Saccharomyces cerevisiae (strain ATCC 204508 / S288c) OX=559292 GN=SSZ1 PE=1 SV=2	1.12639	0.754504
P20436	RPB8	DNA-directed RNA polymerases I, II, and III subunit RPABC3 OS=Saccharomyces cerevisiae (strain ATCC 204508 / S288c) OX=559292 GN=RPB8 PE=1 SV=1	1.58559	0.004004
Q08972	NEW1	[NU+] prion formation protein 1 OS=Saccharomyces cerevisiae (strain ATCC 204508 / S288c) OX=559292 GN=NEW1 PE=1 SV=1	1.65403	0.027175
P47076	RPC17	DNA-directed RNA polymerase III subunit RPC9 OS=Saccharomyces cerevisiae (strain ATCC 204508 / S288c) OX=559292 GN=RPC17 PE=1 SV=2	6.25336	0.036745
P39923	NPR2	Nitrogen permease regulator 2 OS=Saccharomyces cerevisiae (strain ATCC 204508 / S288c) OX=559292 GN=NPR2 PE=1 SV=2	1.81078	0.063588
Q04062	RPN9	26S proteasome regulatory subunit RPN9 OS=Saccharomyces cerevisiae (strain ATCC 204508 / S288c) OX=559292 GN=RPN9 PE=1 SV=1	0.96413	0.775789
Q02486	ABF2	ARS-binding factor 2, mitochondrial OS=Saccharomyces cerevisiae (strain ATCC 204508 / S288c) OX=559292 GN=ABF2 PE=1 SV=1	6.31757	0.007282
Q03010	UME1	Transcriptional regulatory protein UME1 OS=Saccharomyces cerevisiae (strain ATCC 204508 / S288c) OX=559292 GN=UME1 PE=1 SV=1	2.56271	0.038946
P05748	RPL15A	60S ribosomal protein L15-A OS=Saccharomyces cerevisiae (strain ATCC 204508 / S288c) OX=559292 GN=RPL15A PE=1 SV=3	1.422	0.330667
Q12508	RMD5	E3 ubiquitin-protein ligase RMD5 OS=Saccharomyces cerevisiae (strain ATCC 204508 / S288c) OX=559292 GN=RMD5 PE=1 SV=1	2.69188	0.125241
P33892	GCN1	eIF-2-alpha kinase activator GCN1 OS=Saccharomyces cerevisiae (strain ATCC 204508 / S288c) OX=559292 GN=GCN1 PE=1 SV=1	0.481919	0.140784
Q04213	IOC4	ISWI one complex protein 4 OS=Saccharomyces cerevisiae (strain ATCC 204508 / S288c) OX=559292 GN=IOC4 PE=1 SV=1	3.20859	0.073487
P25087	ERG6	Sterol 24-C-methyltransferase OS=Saccharomyces cerevisiae (strain ATCC 204508 / S288c) OX=559292 GN=ERG6 PE=1 SV=4	0.793622	0.497085
P00937	TRP3	Multifunctional tryptophan biosynthesis protein OS=Saccharomyces cerevisiae (strain ATCC 204508 / S288c) OX=559292 GN=TRP3 PE=1 SV=2	0.90101	0.520749
P25635	PWP2	Periodic tryptophan protein 2 OS=Saccharomyces cerevisiae (strain ATCC 204508 / S288c) OX=559292 GN=PWP2 PE=1 SV=2	1.27868	0.062877
P32492	MYO4	Myosin-4 OS=Saccharomyces cerevisiae (strain ATCC 204508 / S288c) OX=559292 GN=MYO4 PE=1 SV=1	0.953778	0.432004
P53741	BRE5	UBP3-associated protein BRE5 OS=Saccharomyces cerevisiae (strain ATCC 204508 / S288c) OX=559292 GN=BRE5 PE=1 SV=1	1.92604	0.047827
P46677	TAF1	Transcription initiation factor TFIID subunit 1 OS=Saccharomyces cerevisiae (strain ATCC 204508 / S288c) OX=559292 GN=TAF1 PE=1 SV=1	2.39757	0.013479
P25655	CDC39	General negative regulator of transcription subunit 1 OS=Saccharomyces cerevisiae (strain ATCC 204508 / S288c) OX=559292 GN=CDC39 PE=1 SV=3	0.493447	0.035635
P28000	RPC19	DNA-directed RNA polymerases I and III subunit RPAC2 OS=Saccharomyces cerevisiae (strain ATCC 204508 / S288c) OX=559292 GN=RPC19 PE=1 SV=1	6.2978	0.025697
P32354	MCM10	Minichromosome maintenance protein 10 OS=Saccharomyces cerevisiae (strain ATCC 204508 / S288c) OX=559292 GN=MCM10 PE=1 SV=2	2.58352	0.019812
P06168	ILV5	Ketol-acid reductoisomerase, mitochondrial OS=Saccharomyces cerevisiae (strain ATCC 204508 / S288c) OX=559292 GN=ILV5 PE=1 SV=1	1.13949	0.520683
Q06078	UTP21	U3 small nucleolar RNA-associated protein 21 OS=Saccharomyces cerevisiae (strain ATCC 204508 / S288c) OX=559292 GN=UTP21 PE=1 SV=1	0.828452	0.355186
P19263	RGR1	Mediator of RNA polymerase II transcription subunit 14 OS=Saccharomyces cerevisiae (strain ATCC 204508 / S288c) OX=559292 GN=RGR1 PE=1 SV=2	1.29198	0.279002
P26321	RPL5	60S ribosomal protein L5 OS=Saccharomyces cerevisiae (strain ATCC 204508 / S288c) OX=559292 GN=RPL5 PE=1 SV=4	1.01412	0.933958
P40495	LYS12	Homoisocitrate dehydrogenase, mitochondrial OS=Saccharomyces cerevisiae (strain ATCC 204508 / S288c) OX=559292 GN=LYS12 PE=1 SV=1	2.16334	0.15168
P26784	RPL16A	60S ribosomal protein L16-A OS=Saccharomyces cerevisiae (strain ATCC 204508 / S288c) OX=559292 GN=RPL16A PE=1 SV=3	2.19278	0.070226
P42942	YGR210C	Uncharacterized GTP-binding protein YGR210C OS=Saccharomyces cerevisiae (strain ATCC 204508 / S288c) OX=559292 GN=YGR210C PE=1 SV=1	1.9457	0.012739
P43610	IRC5	Uncharacterized ATP-dependent helicase IRC5 OS=Saccharomyces cerevisiae (strain ATCC 204508 / S288c) OX=559292 GN=IRC5 PE=1 SV=2	6.86228	0.00248
P38708	YHR020W	Putative proline--tRNA ligase YHR020W OS=Saccharomyces cerevisiae (strain ATCC 204508 / S288c) OX=559292 GN=YHR020W PE=1 SV=1	1.34535	0.121391
P38631	FKS1	1,3-beta-glucan synthase component FKS1 OS=Saccharomyces cerevisiae (strain ATCC 204508 / S288c) OX=559292 GN=FKS1 PE=1 SV=2	0.889123	0.682285
P24000	RPL24B	60S ribosomal protein L24-B OS=Saccharomyces cerevisiae (strain ATCC 204508 / S288c) OX=559292 GN=RPL24B PE=1 SV=1	2.71487	0.109636
P21576	VPS1	Vacuolar protein sorting-associated protein 1 OS=Saccharomyces cerevisiae (strain ATCC 204508 / S288c) OX=559292 GN=VPS1 PE=1 SV=2	0.133182	0.000346
P13259	PCT1	Choline-phosphate cytidylyltransferase OS=Saccharomyces cerevisiae (strain ATCC 204508 / S288c) OX=559292 GN=PCT1 PE=1 SV=2	1.2044	0.579771
P38121	POL12	DNA polymerase alpha subunit B OS=Saccharomyces cerevisiae (strain ATCC 204508 / S288c) OX=559292 GN=POL12 PE=1 SV=1	0.084493	5e-06
P07245	ADE3	C-1-tetrahydrofolate synthase, cytoplasmic OS=Saccharomyces cerevisiae (strain ATCC 204508 / S288c) OX=559292 GN=ADE3 PE=1 SV=1	0.314816	0.005093
P39001	UME6	Transcriptional regulatory protein UME6 OS=Saccharomyces cerevisiae (strain ATCC 204508 / S288c) OX=559292 GN=UME6 PE=1 SV=2	1.67316	0.17148
Q02939	TFB2	General transcription and DNA repair factor IIH subunit TFB2 OS=Saccharomyces cerevisiae (strain ATCC 204508 / S288c) OX=559292 GN=TFB2 PE=1 SV=1	1.34549	0.055047
Q07844	RIX7	Ribosome biogenesis ATPase RIX7 OS=Saccharomyces cerevisiae (strain ATCC 204508 / S288c) OX=559292 GN=RIX7 PE=1 SV=1	1.59093	0.027793
P37838	NOP4	Nucleolar protein 4 OS=Saccharomyces cerevisiae (strain ATCC 204508 / S288c) OX=559292 GN=NOP4 PE=1 SV=1	1.96268	0.035055
Q00684	CDC14	Tyrosine-protein phosphatase CDC14 OS=Saccharomyces cerevisiae (strain ATCC 204508 / S288c) OX=559292 GN=CDC14 PE=1 SV=2	1.14717	0.545317
P39904	VPS52	Vacuolar protein sorting-associated protein 52 OS=Saccharomyces cerevisiae (strain ATCC 204508 / S288c) OX=559292 GN=VPS52 PE=1 SV=2	6.05742	0.028101
P40078	NSA2	Ribosome biogenesis protein NSA2 OS=Saccharomyces cerevisiae (strain ATCC 204508 / S288c) OX=559292 GN=NSA2 PE=1 SV=1	0.344039	0.375656
P53011	SEH1	Nucleoporin SEH1 OS=Saccharomyces cerevisiae (strain ATCC 204508 / S288c) OX=559292 GN=SEH1 PE=1 SV=1	1.34956	0.085869
Q01852	TIM44	Mitochondrial import inner membrane translocase subunit TIM44 OS=Saccharomyces cerevisiae (strain ATCC 204508 / S288c) OX=559292 GN=TIM44 PE=1 SV=1	0.500881	0.079267
Q03897	MTC5	Maintenance of telomere capping protein 5 OS=Saccharomyces cerevisiae (strain ATCC 204508 / S288c) OX=559292 GN=MTC5 PE=1 SV=1	1.82462	0.043137
P53297	PBP1	PAB1-binding protein 1 OS=Saccharomyces cerevisiae (strain ATCC 204508 / S288c) OX=559292 GN=PBP1 PE=1 SV=1	1.91907	0.175632
P39523	EPO1	Uncharacterized protein YMR124W OS=Saccharomyces cerevisiae (strain ATCC 204508 / S288c) OX=559292 GN=YMR124W PE=1 SV=2	0.896299	0.6939
P53086	KIP3	Kinesin-like protein KIP3 OS=Saccharomyces cerevisiae (strain ATCC 204508 / S288c) OX=559292 GN=KIP3 PE=1 SV=1	1.03769	0.871915
P32904	MRPL6	54S ribosomal protein L6, mitochondrial OS=Saccharomyces cerevisiae (strain ATCC 204508 / S288c) OX=559292 GN=MRPL6 PE=1 SV=2	1.31369	0.331211
Q08208	NOP12	Nucleolar protein 12 OS=Saccharomyces cerevisiae (strain ATCC 204508 / S288c) OX=559292 GN=NOP12 PE=1 SV=1	1.80853	0.095673
P04449	RPL24A	60S ribosomal protein L24-A OS=Saccharomyces cerevisiae (strain ATCC 204508 / S288c) OX=559292 GN=RPL24A PE=1 SV=1	1.69758	0.161046
P38011	ASC1	Guanine nucleotide-binding protein subunit beta-like protein OS=Saccharomyces cerevisiae (strain ATCC 204508 / S288c) OX=559292 GN=ASC1 PE=1 SV=4	0.691335	0.223444
P38911	FPR3	FK506-binding nuclear protein OS=Saccharomyces cerevisiae (strain ATCC 204508 / S288c) OX=559292 GN=FPR3 PE=1 SV=2	1.68007	0.197523
P40160	RIO2	Serine/threonine-protein kinase RIO2 OS=Saccharomyces cerevisiae (strain ATCC 204508 / S288c) OX=559292 GN=RIO2 PE=1 SV=1	1.38041	0.188924
P07267	PEP4	Saccharopepsin OS=Saccharomyces cerevisiae (strain ATCC 204508 / S288c) OX=559292 GN=PEP4 PE=1 SV=1	0.505065	0.121234
P40208	GID8	Glucose-induced degradation protein 8 OS=Saccharomyces cerevisiae (strain ATCC 204508 / S288c) OX=559292 GN=GID8 PE=1 SV=1	0.0241441	0.381496
P25626	IMG1	54S ribosomal protein IMG1, mitochondrial OS=Saccharomyces cerevisiae (strain ATCC 204508 / S288c) OX=559292 GN=IMG1 PE=1 SV=1	1.56899	0.112027
P39729	RBG1	Ribosome-interacting GTPase 1 OS=Saccharomyces cerevisiae (strain ATCC 204508 / S288c) OX=559292 GN=RBG1 PE=1 SV=1	1.75285	0.012582
P40079	LCP5	U3 small nucleolar ribonucleoprotein protein LCP5 OS=Saccharomyces cerevisiae (strain ATCC 204508 / S288c) OX=559292 GN=LCP5 PE=1 SV=1	1.43836	0.065014
P38323	MCX1	ATP-dependent clpX-like chaperone, mitochondrial OS=Saccharomyces cerevisiae (strain ATCC 204508 / S288c) OX=559292 GN=MCX1 PE=1 SV=1	0.718032	0.15815
P00927	ILV1	Threonine dehydratase, mitochondrial OS=Saccharomyces cerevisiae (strain ATCC 204508 / S288c) OX=559292 GN=ILV1 PE=1 SV=2	0.916856	0.744356
Q12386	ARP8	Actin-like protein ARP8 OS=Saccharomyces cerevisiae (strain ATCC 204508 / S288c) OX=559292 GN=ARP8 PE=1 SV=1	0.385356	0.017334
P10081	TIF1; TIF2	ATP-dependent RNA helicase eIF4A OS=Saccharomyces cerevisiae (strain ATCC 204508 / S288c) OX=559292 GN=TIF1 PE=1 SV=3	0.670492	0.487885
P15625	FRS2	Phenylalanine--tRNA ligase alpha subunit OS=Saccharomyces cerevisiae (strain ATCC 204508 / S288c) OX=559292 GN=FRS2 PE=1 SV=3	0.613549	0.152843
P40693	RLP7	Ribosome biogenesis protein RLP7 OS=Saccharomyces cerevisiae (strain ATCC 204508 / S288c) OX=559292 GN=RLP7 PE=1 SV=1	1.23875	0.217794
P54780	RPL15B	60S ribosomal protein L15-B OS=Saccharomyces cerevisiae (strain ATCC 204508 / S288c) OX=559292 GN=RPL15B PE=1 SV=2	11.1685	0.023191
P53090	ARO8	Aromatic/aminoadipate aminotransferase 1 OS=Saccharomyces cerevisiae (strain ATCC 204508 / S288c) OX=559292 GN=ARO8 PE=1 SV=1	0.119652	0.365336
Q08237	REX4	RNA exonuclease 4 OS=Saccharomyces cerevisiae (strain ATCC 204508 / S288c) OX=559292 GN=REX4 PE=1 SV=1	1.50607	0.086313
P40457	MLP2	Protein MLP2 OS=Saccharomyces cerevisiae (strain ATCC 204508 / S288c) OX=559292 GN=MLP2 PE=1 SV=1	3.02276	7.5e-05
Q02866	MUK1	Protein MUK1 OS=Saccharomyces cerevisiae (strain ATCC 204508 / S288c) OX=559292 GN=MUK1 PE=1 SV=1	1.83178	0.046322
P40059	DOT6	Transcriptional regulatory protein DOT6 OS=Saccharomyces cerevisiae (strain ATCC 204508 / S288c) OX=559292 GN=DOT6 PE=1 SV=1	1.27377	0.270586
P42900	SLS1	Sigma-like sequence protein 1, mitochondrial OS=Saccharomyces cerevisiae (strain ATCC 204508 / S288c) OX=559292 GN=SLS1 PE=1 SV=1	0.102892	1.9e-05
P12686	MRP13	37S ribosomal protein MRP13, mitochondrial OS=Saccharomyces cerevisiae (strain ATCC 204508 / S288c) OX=559292 GN=MRP13 PE=1 SV=2	1.25737	0.431149
Q06132	SGD1	Suppressor of glycerol defect protein 1 OS=Saccharomyces cerevisiae (strain ATCC 204508 / S288c) OX=559292 GN=SGD1 PE=1 SV=1	0.789353	0.294513
P02400	RPP2B	60S acidic ribosomal protein P2-beta OS=Saccharomyces cerevisiae (strain ATCC 204508 / S288c) OX=559292 GN=RPP2B PE=1 SV=2	1.35569	0.417345
P53063	RAI1	Decapping nuclease RAI1 OS=Saccharomyces cerevisiae (strain ATCC 204508 / S288c) OX=559292 GN=RAI1 PE=1 SV=3	1.22399	0.303231
P36525	MRPL24	54S ribosomal protein L24, mitochondrial OS=Saccharomyces cerevisiae (strain ATCC 204508 / S288c) OX=559292 GN=MRPL24 PE=1 SV=2	1.02992	0.923577
P49167	RPL38	60S ribosomal protein L38 OS=Saccharomyces cerevisiae (strain ATCC 204508 / S288c) OX=559292 GN=RPL38 PE=1 SV=1	1.10105	0.784674
Q12004	TFB4	General transcription and DNA repair factor IIH subunit TFB4 OS=Saccharomyces cerevisiae (strain ATCC 204508 / S288c) OX=559292 GN=TFB4 PE=1 SV=1	0.829196	0.402903
P46655	GUS1	Glutamate--tRNA ligase, cytoplasmic OS=Saccharomyces cerevisiae (strain ATCC 204508 / S288c) OX=559292 GN=GUS1 PE=1 SV=3	0.61754	0.098408
P48589	RPS12	40S ribosomal protein S12 OS=Saccharomyces cerevisiae (strain ATCC 204508 / S288c) OX=559292 GN=RPS12 PE=1 SV=1	1.42877	0.314261
P53236	RSC1	Chromatin structure-remodeling complex subunit RSC1 OS=Saccharomyces cerevisiae (strain ATCC 204508 / S288c) OX=559292 GN=RSC1 PE=1 SV=1	4.18477	0.051287
Q12672	RPL21B	60S ribosomal protein L21-B OS=Saccharomyces cerevisiae (strain ATCC 204508 / S288c) OX=559292 GN=RPL21B PE=1 SV=1	0.984826	0.981061
P47150	RSM7	37S ribosomal protein S7, mitochondrial OS=Saccharomyces cerevisiae (strain ATCC 204508 / S288c) OX=559292 GN=RSM7 PE=1 SV=1	2.3648	0.064183
P38713	OSH3	Oxysterol-binding protein homolog 3 OS=Saccharomyces cerevisiae (strain ATCC 204508 / S288c) OX=559292 GN=OSH3 PE=1 SV=1	1.45382	0.229195
Q12071	VPS54	Vacuolar protein sorting-associated protein 54 OS=Saccharomyces cerevisiae (strain ATCC 204508 / S288c) OX=559292 GN=VPS54 PE=1 SV=1	1.51393	0.280752
Q02753	RPL21A	60S ribosomal protein L21-A OS=Saccharomyces cerevisiae (strain ATCC 204508 / S288c) OX=559292 GN=RPL21A PE=1 SV=1	1.12126	0.674746
P53009	SCY1	Protein kinase-like protein SCY1 OS=Saccharomyces cerevisiae (strain ATCC 204508 / S288c) OX=559292 GN=SCY1 PE=1 SV=1	0.786886	0.31359
P35718	RPC25	DNA-directed RNA polymerase III subunit RPC8 OS=Saccharomyces cerevisiae (strain ATCC 204508 / S288c) OX=559292 GN=RPC25 PE=1 SV=1	6.43877	0.066945
Q06168	SFH1	Chromatin structure-remodeling complex subunit SFH1 OS=Saccharomyces cerevisiae (strain ATCC 204508 / S288c) OX=559292 GN=SFH1 PE=1 SV=1	3.01239	0.390266
Q03653	EFR3	Protein EFR3 OS=Saccharomyces cerevisiae (strain ATCC 204508 / S288c) OX=559292 GN=EFR3 PE=1 SV=1	0.165119	0.071789
P53877	IPI3	Pre-rRNA-processing protein IPI3 OS=Saccharomyces cerevisiae (strain ATCC 204508 / S288c) OX=559292 GN=IPI3 PE=1 SV=1	1.22052	0.336136
Q00416	SEN1	Helicase SEN1 OS=Saccharomyces cerevisiae (strain ATCC 204508 / S288c) OX=559292 GN=SEN1 PE=1 SV=2	0.765286	0.497487
P40161	RTT106	Histone chaperone RTT106 OS=Saccharomyces cerevisiae (strain ATCC 204508 / S288c) OX=559292 GN=RTT106 PE=1 SV=1	0.390038	0.174457
Q08601	MCA1	Metacaspase-1 OS=Saccharomyces cerevisiae (strain ATCC 204508 / S288c) OX=559292 GN=MCA1 PE=1 SV=2	0.0934793	0.028274
P24482	DPB2	DNA polymerase epsilon subunit B OS=Saccharomyces cerevisiae (strain ATCC 204508 / S288c) OX=559292 GN=DPB2 PE=1 SV=3	2.01161	0.045097
P38295	EHT1	Medium-chain fatty acid ethyl ester synthase/esterase 2 OS=Saccharomyces cerevisiae (strain ATCC 204508 / S288c) OX=559292 GN=EHT1 PE=1 SV=1	0.955064	0.902608
Q12417	PRP46	Pre-mRNA-splicing factor PRP46 OS=Saccharomyces cerevisiae (strain ATCC 204508 / S288c) OX=559292 GN=PRP46 PE=1 SV=1	0.379943	0.48011
P40050	MRX1	MIOREX complex component 1 OS=Saccharomyces cerevisiae (strain ATCC 204508 / S288c) OX=559292 GN=MRX1 PE=1 SV=1	2.2041	0.009764
P22035	BAS1	Myb-like DNA-binding protein BAS1 OS=Saccharomyces cerevisiae (strain ATCC 204508 / S288c) OX=559292 GN=BAS1 PE=1 SV=1	5.51944	0.023786
P32473	PDB1	Pyruvate dehydrogenase E1 component subunit beta, mitochondrial OS=Saccharomyces cerevisiae (strain ATCC 204508 / S288c) OX=559292 GN=PDB1 PE=1 SV=2	1.42298	0.013353
Q06512	NOC4	Nucleolar complex protein 4 OS=Saccharomyces cerevisiae (strain ATCC 204508 / S288c) OX=559292 GN=NOC4 PE=1 SV=1	1.23433	0.56796
P41940	PSA1	Mannose-1-phosphate guanyltransferase OS=Saccharomyces cerevisiae (strain ATCC 204508 / S288c) OX=559292 GN=PSA1 PE=1 SV=2	0.861182	0.418474
Q06103	RPN7	26S proteasome regulatory subunit RPN7 OS=Saccharomyces cerevisiae (strain ATCC 204508 / S288c) OX=559292 GN=RPN7 PE=1 SV=3	2.06761	0.012376
Q06511	RRP15	Ribosomal RNA-processing protein 15 OS=Saccharomyces cerevisiae (strain ATCC 204508 / S288c) OX=559292 GN=RRP15 PE=1 SV=1	1.68497	0.113586
P34219	TOD6	Transcriptional regulatory protein TOD6 OS=Saccharomyces cerevisiae (strain ATCC 204508 / S288c) OX=559292 GN=TOD6 PE=1 SV=1	1.96145	0.104721
P34162	SRB2	Mediator of RNA polymerase II transcription subunit 20 OS=Saccharomyces cerevisiae (strain ATCC 204508 / S288c) OX=559292 GN=SRB2 PE=1 SV=1	1.47563	0.080329
P35194	UTP20	U3 small nucleolar RNA-associated protein 20 OS=Saccharomyces cerevisiae (strain ATCC 204508 / S288c) OX=559292 GN=UTP20 PE=1 SV=3	2.02291	0.014144
Q04603	DPB4	DNA polymerase epsilon subunit D OS=Saccharomyces cerevisiae (strain ATCC 204508 / S288c) OX=559292 GN=DPB4 PE=1 SV=1	5.78531	0.056733
P0CX49	RPL18A	60S ribosomal protein L18-A OS=Saccharomyces cerevisiae (strain ATCC 204508 / S288c) OX=559292 GN=RPL18A PE=1 SV=1	1.43358	0.267108
P03872	REP2	Partitioning protein REP2 OS=Saccharomyces cerevisiae (strain ATCC 204508 / S288c) OX=559292 GN=REP2 PE=1 SV=1	2.48067	0.043262
P40358	JEM1	DnaJ-like chaperone JEM1 OS=Saccharomyces cerevisiae (strain ATCC 204508 / S288c) OX=559292 GN=JEM1 PE=1 SV=3	2.5461	0.008292
P38737	ECM29	Proteasome component ECM29 OS=Saccharomyces cerevisiae (strain ATCC 204508 / S288c) OX=559292 GN=ECM29 PE=1 SV=1	0.757561	0.114162
Q04673	SSL1	General transcription and DNA repair factor IIH subunit SSL1 OS=Saccharomyces cerevisiae (strain ATCC 204508 / S288c) OX=559292 GN=SSL1 PE=1 SV=1	1.22759	0.54694
P07278	BCY1	cAMP-dependent protein kinase regulatory subunit OS=Saccharomyces cerevisiae (strain ATCC 204508 / S288c) OX=559292 GN=BCY1 PE=1 SV=4	3.07283	0.001047
P40328	YTA6	Probable 26S proteasome subunit YTA6 OS=Saccharomyces cerevisiae (strain ATCC 204508 / S288c) OX=559292 GN=YTA6 PE=1 SV=2	0.10825	6.3e-05
P18494	GLN3	Nitrogen regulatory protein GLN3 OS=Saccharomyces cerevisiae (strain ATCC 204508 / S288c) OX=559292 GN=GLN3 PE=1 SV=2	0.845595	0.493634
Q06205	FPR4	FK506-binding protein 4 OS=Saccharomyces cerevisiae (strain ATCC 204508 / S288c) OX=559292 GN=FPR4 PE=1 SV=1	1.55206	0.188657
Q03654	CEF1	Pre-mRNA-splicing factor CEF1 OS=Saccharomyces cerevisiae (strain ATCC 204508 / S288c) OX=559292 GN=CEF1 PE=1 SV=1	1.75217	0.02609
P39954	SAH1	Adenosylhomocysteinase OS=Saccharomyces cerevisiae (strain ATCC 204508 / S288c) OX=559292 GN=SAH1 PE=1 SV=1	1.43343	0.342746
P07260	CDC33	Eukaryotic translation initiation factor 4E OS=Saccharomyces cerevisiae (strain ATCC 204508 / S288c) OX=559292 GN=CDC33 PE=1 SV=1	1.3644	0.442705
P14922	CYC8	General transcriptional corepressor CYC8 OS=Saccharomyces cerevisiae (strain ATCC 204508 / S288c) OX=559292 GN=CYC8 PE=1 SV=2	0.327024	0.028243
P37291	SHM2	Serine hydroxymethyltransferase, cytosolic OS=Saccharomyces cerevisiae (strain ATCC 204508 / S288c) OX=559292 GN=SHM2 PE=1 SV=2	1.06446	0.784907
Q06630	MHR1	Mitochondrial homologous recombination protein 1 OS=Saccharomyces cerevisiae (strain ATCC 204508 / S288c) OX=559292 GN=MHR1 PE=1 SV=1	1.90946	0.245295
Q02100	SKO1	CRE-binding bZIP protein SKO1 OS=Saccharomyces cerevisiae (strain ATCC 204508 / S288c) OX=559292 GN=SKO1 PE=1 SV=1	4.10284	0.004097
Q06188	PDP3	PWWP domain-containing protein YLR455W OS=Saccharomyces cerevisiae (strain ATCC 204508 / S288c) OX=559292 GN=YLR455W PE=1 SV=1	0.757752	0.165523
P47019	ALB1	Ribosome biogenesis protein ALB1 OS=Saccharomyces cerevisiae (strain ATCC 204508 / S288c) OX=559292 GN=ALB1 PE=1 SV=1	1.08487	0.726687
P38828	LSM12	Protein LSM12 OS=Saccharomyces cerevisiae (strain ATCC 204508 / S288c) OX=559292 GN=LSM12 PE=1 SV=1	2.45836	0.125664
Q99216	PNO1	Pre-rRNA-processing protein PNO1 OS=Saccharomyces cerevisiae (strain ATCC 204508 / S288c) OX=559292 GN=PNO1 PE=1 SV=1	0.794225	0.331393
P25808	SPB4	ATP-dependent rRNA helicase SPB4 OS=Saccharomyces cerevisiae (strain ATCC 204508 / S288c) OX=559292 GN=SPB4 PE=1 SV=1	1.36568	0.239298
P32561	RPD3	Histone deacetylase RPD3 OS=Saccharomyces cerevisiae (strain ATCC 204508 / S288c) OX=559292 GN=RPD3 PE=1 SV=1	5.46716	0.030839
Q03246	MRPS17	37S ribosomal protein S17, mitochondrial OS=Saccharomyces cerevisiae (strain ATCC 204508 / S288c) OX=559292 GN=MRPS17 PE=1 SV=1	7.88732	0.056989
P38344	REI1	Cytoplasmic 60S subunit biogenesis factor REI1 OS=Saccharomyces cerevisiae (strain ATCC 204508 / S288c) OX=559292 GN=REI1 PE=1 SV=3	0.519796	0.217832
P40991	NOP2	25S rRNA (cytosine(2870)-C(5))-methyltransferase OS=Saccharomyces cerevisiae (strain ATCC 204508 / S288c) OX=559292 GN=NOP2 PE=1 SV=1	0.641829	0.1062
P38779	CIC1	Proteasome-interacting protein CIC1 OS=Saccharomyces cerevisiae (strain ATCC 204508 / S288c) OX=559292 GN=CIC1 PE=1 SV=1	2.28857	0.014676
P11978	SIR4	Regulatory protein SIR4 OS=Saccharomyces cerevisiae (strain ATCC 204508 / S288c) OX=559292 GN=SIR4 PE=1 SV=1	0.80269	0.416079
P40582	GTT1	Glutathione S-transferase 1 OS=Saccharomyces cerevisiae (strain ATCC 204508 / S288c) OX=559292 GN=GTT1 PE=1 SV=1	2.75407	0.056158
Q12343	MED4	Mediator of RNA polymerase II transcription subunit 4 OS=Saccharomyces cerevisiae (strain ATCC 204508 / S288c) OX=559292 GN=MED4 PE=1 SV=1	1.601	0.097451
P0C0T4	RPS25B	40S ribosomal protein S25-B OS=Saccharomyces cerevisiae (strain ATCC 204508 / S288c) OX=559292 GN=RPS25B PE=1 SV=1	1.38506	0.450203
Q04947	RTN1	Reticulon-like protein 1 OS=Saccharomyces cerevisiae (strain ATCC 204508 / S288c) OX=559292 GN=RTN1 PE=1 SV=1	0.730429	0.104778
Q01919	KIN4	Serine/threonine-protein kinase KIN4 OS=Saccharomyces cerevisiae (strain ATCC 204508 / S288c) OX=559292 GN=KIN4 PE=1 SV=1	1.23572	0.479475
P38833	YHR127W	Uncharacterized protein YHR127W OS=Saccharomyces cerevisiae (strain ATCC 204508 / S288c) OX=559292 GN=YHR127W PE=1 SV=1	1.56358	0.414316
P53600	RET3	Coatomer subunit zeta OS=Saccharomyces cerevisiae (strain ATCC 204508 / S288c) OX=559292 GN=RET3 PE=1 SV=1	3.78299	0.022243
P14736	RAD4	DNA repair protein RAD4 OS=Saccharomyces cerevisiae (strain ATCC 204508 / S288c) OX=559292 GN=RAD4 PE=1 SV=3	1.95697	0.186134
P05749	RPL22A	60S ribosomal protein L22-A OS=Saccharomyces cerevisiae (strain ATCC 204508 / S288c) OX=559292 GN=RPL22A PE=1 SV=3	2.30057	0.203262
P09436	ILS1	Isoleucine--tRNA ligase, cytoplasmic OS=Saccharomyces cerevisiae (strain ATCC 204508 / S288c) OX=559292 GN=ILS1 PE=1 SV=1	1.12008	0.485092
P80428	ARP4	Actin-related protein 4 OS=Saccharomyces cerevisiae (strain ATCC 204508 / S288c) OX=559292 GN=ARP4 PE=1 SV=1	1.20326	0.636602
Q04601	APC4	Anaphase-promoting complex subunit 4 OS=Saccharomyces cerevisiae (strain ATCC 204508 / S288c) OX=559292 GN=APC4 PE=1 SV=1	0.947381	0.706267
P21524	RNR1	Ribonucleoside-diphosphate reductase large chain 1 OS=Saccharomyces cerevisiae (strain ATCC 204508 / S288c) OX=559292 GN=RNR1 PE=1 SV=2	1.12592	0.552066
P53141	MLC1	Myosin light chain 1 OS=Saccharomyces cerevisiae (strain ATCC 204508 / S288c) OX=559292 GN=MLC1 PE=1 SV=1	1.42138	0.300043
P40217	TIF34	Eukaryotic translation initiation factor 3 subunit I OS=Saccharomyces cerevisiae (strain ATCC 204508 / S288c) OX=559292 GN=TIF34 PE=1 SV=1	1.35411	0.104716
P20433	RPB4	DNA-directed RNA polymerase II subunit RPB4 OS=Saccharomyces cerevisiae (strain ATCC 204508 / S288c) OX=559292 GN=RPB4 PE=1 SV=1	1.7618	0.053561
P40024	ARB1	ABC transporter ATP-binding protein ARB1 OS=Saccharomyces cerevisiae (strain ATCC 204508 / S288c) OX=559292 GN=ARB1 PE=1 SV=1	1.3979	0.151247
P53685	HST1	NAD-dependent protein deacetylase HST1 OS=Saccharomyces cerevisiae (strain ATCC 204508 / S288c) OX=559292 GN=HST1 PE=1 SV=1	0.0298748	0.054138
Q07807	PUF3	mRNA-binding protein PUF3 OS=Saccharomyces cerevisiae (strain ATCC 204508 / S288c) OX=559292 GN=PUF3 PE=1 SV=1	1.22771	0.340018
P32917	STE5	Protein STE5 OS=Saccharomyces cerevisiae (strain ATCC 204508 / S288c) OX=559292 GN=STE5 PE=1 SV=2	0.429047	0.003137
P27476	NSR1	Nuclear localization sequence-binding protein OS=Saccharomyces cerevisiae (strain ATCC 204508 / S288c) OX=559292 GN=NSR1 PE=1 SV=1	3.02856	0.006159
P31244	RAD16	DNA repair protein RAD16 OS=Saccharomyces cerevisiae (strain ATCC 204508 / S288c) OX=559292 GN=RAD16 PE=1 SV=1	1.18598	0.630563
P39938	RPS26A	40S ribosomal protein S26-A OS=Saccharomyces cerevisiae (strain ATCC 204508 / S288c) OX=559292 GN=RPS26A PE=1 SV=1	1.05224	0.854667
Q06350	CTS2	Sporulation-specific chitinase 2 OS=Saccharomyces cerevisiae (strain ATCC 204508 / S288c) OX=559292 GN=CTS2 PE=1 SV=1	0.233199	0.382732
P25367	RNQ1	[PIN+] prion protein RNQ1 OS=Saccharomyces cerevisiae (strain ATCC 204508 / S288c) OX=559292 GN=RNQ1 PE=1 SV=2	1.85642	0.069365
P41819	DIM1	Dimethyladenosine transferase OS=Saccharomyces cerevisiae (strain ATCC 204508 / S288c) OX=559292 GN=DIM1 PE=1 SV=1	1.25092	0.336506
P25649	AHC2	ADA histone acetyltransferase complex component 2 OS=Saccharomyces cerevisiae (strain ATCC 204508 / S288c) OX=559292 GN=AHC2 PE=1 SV=1	0.0412321	0.022758
P29056	BRF1	Transcription factor IIIB 70 kDa subunit OS=Saccharomyces cerevisiae (strain ATCC 204508 / S288c) OX=559292 GN=BRF1 PE=1 SV=1	4.08512	0.081893
Q12522	TIF6	Eukaryotic translation initiation factor 6 OS=Saccharomyces cerevisiae (strain ATCC 204508 / S288c) OX=559292 GN=TIF6 PE=1 SV=1	0.942157	0.861438
P27999	RPB9	DNA-directed RNA polymerase II subunit RPB9 OS=Saccharomyces cerevisiae (strain ATCC 204508 / S288c) OX=559292 GN=RPB9 PE=1 SV=1	2.27056	0.115526
P35178	RRP1	Ribosomal RNA-processing protein 1 OS=Saccharomyces cerevisiae (strain ATCC 204508 / S288c) OX=559292 GN=RRP1 PE=1 SV=2	1.34092	0.157057
Q06678	MRPL35	54S ribosomal protein L35, mitochondrial OS=Saccharomyces cerevisiae (strain ATCC 204508 / S288c) OX=559292 GN=MRPL35 PE=1 SV=1	1.325	0.106761
P20457	PRI2	DNA primase large subunit OS=Saccharomyces cerevisiae (strain ATCC 204508 / S288c) OX=559292 GN=PRI2 PE=1 SV=1	0.540387	0.119197
P32480	HIR2	Protein HIR2 OS=Saccharomyces cerevisiae (strain ATCC 204508 / S288c) OX=559292 GN=HIR2 PE=1 SV=2	10.4027	0.003308
Q12250	RPN5	26S proteasome regulatory subunit RPN5 OS=Saccharomyces cerevisiae (strain ATCC 204508 / S288c) OX=559292 GN=RPN5 PE=1 SV=3	1.32702	0.43151
Q06106	MRD1	Multiple RNA-binding domain-containing protein 1 OS=Saccharomyces cerevisiae (strain ATCC 204508 / S288c) OX=559292 GN=MRD1 PE=1 SV=1	1.3955	0.324191
Q02821	SRP1	Importin subunit alpha OS=Saccharomyces cerevisiae (strain ATCC 204508 / S288c) OX=559292 GN=SRP1 PE=1 SV=1	0.526317	0.023168
P50105	TAF4	Transcription initiation factor TFIID subunit 4 OS=Saccharomyces cerevisiae (strain ATCC 204508 / S288c) OX=559292 GN=TAF4 PE=1 SV=1	4.01269	0.009685
P22203	VMA4	V-type proton ATPase subunit E OS=Saccharomyces cerevisiae (strain ATCC 204508 / S288c) OX=559292 GN=VMA4 PE=1 SV=4	1.18542	0.399781
P51998	YML6	54S ribosomal protein YmL6, mitochondrial OS=Saccharomyces cerevisiae (strain ATCC 204508 / S288c) OX=559292 GN=YML6 PE=1 SV=1	1.76109	0.06225
P53091	MCM6	DNA replication licensing factor MCM6 OS=Saccharomyces cerevisiae (strain ATCC 204508 / S288c) OX=559292 GN=MCM6 PE=1 SV=2	1.0521	0.8212
Q12000	TMA46	Translation machinery-associated protein 46 OS=Saccharomyces cerevisiae (strain ATCC 204508 / S288c) OX=559292 GN=TMA46 PE=1 SV=2	1.59954	0.073133
P25343	RVS161	Reduced viability upon starvation protein 161 OS=Saccharomyces cerevisiae (strain ATCC 204508 / S288c) OX=559292 GN=RVS161 PE=1 SV=1	0.983856	0.933176
P46678	BDP1	Transcription factor TFIIIB component B'' OS=Saccharomyces cerevisiae (strain ATCC 204508 / S288c) OX=559292 GN=BDP1 PE=1 SV=1	10.7628	0.024002
P00942	TPI1	Triosephosphate isomerase OS=Saccharomyces cerevisiae (strain ATCC 204508 / S288c) OX=559292 GN=TPI1 PE=1 SV=2	1.16347	0.394795
Q06344	ESF1	Pre-rRNA-processing protein ESF1 OS=Saccharomyces cerevisiae (strain ATCC 204508 / S288c) OX=559292 GN=ESF1 PE=1 SV=1	1.25166	0.50716
Q12034	SLF1	Protein SLF1 OS=Saccharomyces cerevisiae (strain ATCC 204508 / S288c) OX=559292 GN=SLF1 PE=1 SV=1	1.60221	0.172472
P39015	STM1	Suppressor protein STM1 OS=Saccharomyces cerevisiae (strain ATCC 204508 / S288c) OX=559292 GN=STM1 PE=1 SV=3	0.947401	0.79236
P28834	IDH1	Isocitrate dehydrogenase [NAD] subunit 1, mitochondrial OS=Saccharomyces cerevisiae (strain ATCC 204508 / S288c) OX=559292 GN=IDH1 PE=1 SV=2	1.07077	0.688836
Q03430	RSM28	37S ribosomal protein RSM28, mitochondrial OS=Saccharomyces cerevisiae (strain ATCC 204508 / S288c) OX=559292 GN=RSM28 PE=1 SV=2	1.91469	0.084638
P54784	ORC1	Origin recognition complex subunit 1 OS=Saccharomyces cerevisiae (strain ATCC 204508 / S288c) OX=559292 GN=ORC1 PE=1 SV=1	4.95158	0.065641
P04840	POR1	Mitochondrial outer membrane protein porin 1 OS=Saccharomyces cerevisiae (strain ATCC 204508 / S288c) OX=559292 GN=POR1 PE=1 SV=4	0.735741	0.416101
P46784	RPS10B	40S ribosomal protein S10-B OS=Saccharomyces cerevisiae (strain ATCC 204508 / S288c) OX=559292 GN=RPS10B PE=1 SV=1	1.18519	0.557958
P38120	MRPS9	37S ribosomal protein S9, mitochondrial OS=Saccharomyces cerevisiae (strain ATCC 204508 / S288c) OX=559292 GN=MRPS9 PE=1 SV=1	1.47159	0.206333
P53235	YGR054W	Eukaryotic translation initiation factor 2A OS=Saccharomyces cerevisiae (strain ATCC 204508 / S288c) OX=559292 GN=YGR054W PE=1 SV=1	1.75705	0.185882
Q08622	GEP3	Genetic interactor of prohibitins 3, mitochondrial OS=Saccharomyces cerevisiae (strain ATCC 204508 / S288c) OX=559292 GN=GEP3 PE=1 SV=1	1.71677	0.072064
P40509	SEC28	Coatomer subunit epsilon OS=Saccharomyces cerevisiae (strain ATCC 204508 / S288c) OX=559292 GN=SEC28 PE=1 SV=2	3.00978	0.024031
P53881	MRPL22	54S ribosomal protein L22, mitochondrial OS=Saccharomyces cerevisiae (strain ATCC 204508 / S288c) OX=559292 GN=MRPL22 PE=1 SV=2	0.631278	0.231447
P38687	SRP68	Signal recognition particle subunit SRP68 OS=Saccharomyces cerevisiae (strain ATCC 204508 / S288c) OX=559292 GN=SRP68 PE=1 SV=1	1.79939	0.066571
P10662	MRP1	37S ribosomal protein MRP1, mitochondrial OS=Saccharomyces cerevisiae (strain ATCC 204508 / S288c) OX=559292 GN=MRP1 PE=1 SV=2	1.33343	0.260768
P05759	RPS31	Ubiquitin-40S ribosomal protein S31 OS=Saccharomyces cerevisiae (strain ATCC 204508 / S288c) OX=559292 GN=RPS31 PE=1 SV=3	0.786631	0.207926
P36084	MUD2	Splicing factor MUD2 OS=Saccharomyces cerevisiae (strain ATCC 204508 / S288c) OX=559292 GN=MUD2 PE=1 SV=3	1.02951	0.935951
Q12122	LYS21	Homocitrate synthase, mitochondrial OS=Saccharomyces cerevisiae (strain ATCC 204508 / S288c) OX=559292 GN=LYS21 PE=1 SV=1	0.635492	0.10852
P23254	TKL1	Transketolase 1 OS=Saccharomyces cerevisiae (strain ATCC 204508 / S288c) OX=559292 GN=TKL1 PE=1 SV=4	0.458475	0.006083
P40157	VID27	Vacuolar import and degradation protein 27 OS=Saccharomyces cerevisiae (strain ATCC 204508 / S288c) OX=559292 GN=VID27 PE=1 SV=1	2.51943	0.08825
P32899	IMP3	U3 small nucleolar ribonucleoprotein protein IMP3 OS=Saccharomyces cerevisiae (strain ATCC 204508 / S288c) OX=559292 GN=IMP3 PE=1 SV=1	2.13155	0.055022
Q08687	TMA16	Translation machinery-associated protein 16 OS=Saccharomyces cerevisiae (strain ATCC 204508 / S288c) OX=559292 GN=TMA16 PE=1 SV=2	1.18353	0.579162
P41056	RPL33B	60S ribosomal protein L33-B OS=Saccharomyces cerevisiae (strain ATCC 204508 / S288c) OX=559292 GN=RPL33B PE=1 SV=2	1.55718	0.173326
Q00955	ACC1	Acetyl-CoA carboxylase OS=Saccharomyces cerevisiae (strain ATCC 204508 / S288c) OX=559292 GN=ACC1 PE=1 SV=2	0.302496	0.005791
P32521	PAN1	Actin cytoskeleton-regulatory complex protein PAN1 OS=Saccharomyces cerevisiae (strain ATCC 204508 / S288c) OX=559292 GN=PAN1 PE=1 SV=2	1.71933	0.042087
P25336	MSH3	DNA mismatch repair protein MSH3 OS=Saccharomyces cerevisiae (strain ATCC 204508 / S288c) OX=559292 GN=MSH3 PE=1 SV=2	1.1937	0.74296
P38261	EXO84	Exocyst complex component EXO84 OS=Saccharomyces cerevisiae (strain ATCC 204508 / S288c) OX=559292 GN=EXO84 PE=1 SV=1	0.6401	0.201537
P18239	PET9	ADP,ATP carrier protein 2 OS=Saccharomyces cerevisiae (strain ATCC 204508 / S288c) OX=559292 GN=PET9 PE=1 SV=2	1.64476	0.209136
Q04500	UTP14	U3 small nucleolar RNA-associated protein 14 OS=Saccharomyces cerevisiae (strain ATCC 204508 / S288c) OX=559292 GN=UTP14 PE=1 SV=1	0.658605	0.100198
Q03201	RSM10	37S ribosomal protein S10, mitochondrial OS=Saccharomyces cerevisiae (strain ATCC 204508 / S288c) OX=559292 GN=RSM10 PE=1 SV=1	1.81915	0.109992
P26755	RFA3	Replication factor A protein 3 OS=Saccharomyces cerevisiae (strain ATCC 204508 / S288c) OX=559292 GN=RFA3 PE=1 SV=1	5.13597	0.067234
Q12027	GID12	Uncharacterized protein YDL176W OS=Saccharomyces cerevisiae (strain ATCC 204508 / S288c) OX=559292 GN=YDL176W PE=1 SV=1	8.85735	0.008277
Q08723	RPN8	26S proteasome regulatory subunit RPN8 OS=Saccharomyces cerevisiae (strain ATCC 204508 / S288c) OX=559292 GN=RPN8 PE=1 SV=3	0.531327	0.015554
Q08204	SMC5	Structural maintenance of chromosomes protein 5 OS=Saccharomyces cerevisiae (strain ATCC 204508 / S288c) OX=559292 GN=SMC5 PE=1 SV=1	0.676026	0.011599
P25642	IMG2	54S ribosomal protein IMG2, mitochondrial OS=Saccharomyces cerevisiae (strain ATCC 204508 / S288c) OX=559292 GN=IMG2 PE=1 SV=2	0.776751	0.652681
P25586	KRR1	KRR1 small subunit processome component OS=Saccharomyces cerevisiae (strain ATCC 204508 / S288c) OX=559292 GN=KRR1 PE=1 SV=1	1.63151	0.111774
P27895	CIN8	Kinesin-like protein CIN8 OS=Saccharomyces cerevisiae (strain ATCC 204508 / S288c) OX=559292 GN=CIN8 PE=1 SV=3	0.942993	0.818096
P29496	MCM5	Minichromosome maintenance protein 5 OS=Saccharomyces cerevisiae (strain ATCC 204508 / S288c) OX=559292 GN=MCM5 PE=1 SV=1	0.561854	0.130811
Q08281	RTC1	Restriction of telomere capping protein 1 OS=Saccharomyces cerevisiae (strain ATCC 204508 / S288c) OX=559292 GN=RTC1 PE=1 SV=2	1.81526	0.04318
Q06665	RAD34	DNA repair protein RAD34 OS=Saccharomyces cerevisiae (strain ATCC 204508 / S288c) OX=559292 GN=RAD34 PE=1 SV=1	0.141291	0.174672
Q12404	MPD1	Protein disulfide-isomerase MPD1 OS=Saccharomyces cerevisiae (strain ATCC 204508 / S288c) OX=559292 GN=MPD1 PE=1 SV=1	1.44377	0.047182
P28241	IDH2	Isocitrate dehydrogenase [NAD] subunit 2, mitochondrial OS=Saccharomyces cerevisiae (strain ATCC 204508 / S288c) OX=559292 GN=IDH2 PE=1 SV=1	0.856008	0.160585
P11412	ZWF1	Glucose-6-phosphate 1-dehydrogenase OS=Saccharomyces cerevisiae (strain ATCC 204508 / S288c) OX=559292 GN=ZWF1 PE=1 SV=4	1.41361	0.529456
P06778	RAD52	DNA repair and recombination protein RAD52 OS=Saccharomyces cerevisiae (strain ATCC 204508 / S288c) OX=559292 GN=RAD52 PE=1 SV=2	3.06103	0.001084
P38786	RPP1	Ribonuclease P/MRP protein subunit RPP1 OS=Saccharomyces cerevisiae (strain ATCC 204508 / S288c) OX=559292 GN=RPP1 PE=1 SV=1	0.420275	0.052944
Q08004	BUD20	Bud site selection protein 20 OS=Saccharomyces cerevisiae (strain ATCC 204508 / S288c) OX=559292 GN=BUD20 PE=1 SV=1	0.828253	0.593422
P47015	AIM23	Altered inheritance of mitochondria protein 23, mitochondrial OS=Saccharomyces cerevisiae (strain ATCC 204508 / S288c) OX=559292 GN=AIM23 PE=1 SV=1	1.68873	0.159182
Q03088	SVL3	Styryl dye vacuolar localization protein 3 OS=Saccharomyces cerevisiae (strain ATCC 204508 / S288c) OX=559292 GN=SVL3 PE=1 SV=1	1.01387	0.968469
P38255	RXT2	Transcriptional regulatory protein RXT2 OS=Saccharomyces cerevisiae (strain ATCC 204508 / S288c) OX=559292 GN=RXT2 PE=1 SV=2	0.668274	0.563459
P30619	SEC1	Protein transport protein SEC1 OS=Saccharomyces cerevisiae (strain ATCC 204508 / S288c) OX=559292 GN=SEC1 PE=1 SV=1	0.0722378	0.026597
Q12149	RRP6	Exosome complex exonuclease RRP6 OS=Saccharomyces cerevisiae (strain ATCC 204508 / S288c) OX=559292 GN=RRP6 PE=1 SV=1	0.91703	0.693667
Q03973	HMO1	High mobility group protein 1 OS=Saccharomyces cerevisiae (strain ATCC 204508 / S288c) OX=559292 GN=HMO1 PE=1 SV=1	7.76122	0.019641
P38061	RPL32	60S ribosomal protein L32 OS=Saccharomyces cerevisiae (strain ATCC 204508 / S288c) OX=559292 GN=RPL32 PE=1 SV=1	1.2041	0.542641
P32787	MGM101	Mitochondrial genome maintenance protein MGM101 OS=Saccharomyces cerevisiae (strain ATCC 204508 / S288c) OX=559292 GN=MGM101 PE=1 SV=1	5.54174	0.224453
Q08287	NOP8	60S ribosome subunit biogenesis protein NOP8 OS=Saccharomyces cerevisiae (strain ATCC 204508 / S288c) OX=559292 GN=NOP8 PE=1 SV=1	1.17655	0.327494
Q12321	MED1	Mediator of RNA polymerase II transcription subunit 1 OS=Saccharomyces cerevisiae (strain ATCC 204508 / S288c) OX=559292 GN=MED1 PE=1 SV=1	1.63639	0.029896
P32569	SRB4	Mediator of RNA polymerase II transcription subunit 17 OS=Saccharomyces cerevisiae (strain ATCC 204508 / S288c) OX=559292 GN=SRB4 PE=1 SV=1	1.06903	0.832343
P25582	SPB1	27S pre-rRNA (guanosine(2922)-2'-O)-methyltransferase OS=Saccharomyces cerevisiae (strain ATCC 204508 / S288c) OX=559292 GN=SPB1 PE=1 SV=2	1.28473	0.263148
P20606	SAR1	Small COPII coat GTPase SAR1 OS=Saccharomyces cerevisiae (strain ATCC 204508 / S288c) OX=559292 GN=SAR1 PE=1 SV=1	1.30355	0.227195
P40047	ALD5	Aldehyde dehydrogenase 5, mitochondrial OS=Saccharomyces cerevisiae (strain ATCC 204508 / S288c) OX=559292 GN=ALD5 PE=1 SV=4	0.599501	0.35403
P05744	RPL33A	60S ribosomal protein L33-A OS=Saccharomyces cerevisiae (strain ATCC 204508 / S288c) OX=559292 GN=RPL33A PE=1 SV=3	1.38975	0.339286
P53292	MRPS35	37S ribosomal protein S35, mitochondrial OS=Saccharomyces cerevisiae (strain ATCC 204508 / S288c) OX=559292 GN=MRPS35 PE=1 SV=1	1.28799	0.270335
P12611	WHI2	Growth regulation protein OS=Saccharomyces cerevisiae (strain ATCC 204508 / S288c) OX=559292 GN=WHI2 PE=1 SV=2	1.06557	0.8082
P34760	TSA1	Peroxiredoxin TSA1 OS=Saccharomyces cerevisiae (strain ATCC 204508 / S288c) OX=559292 GN=TSA1 PE=1 SV=3	1.3495	0.198302
Q12377	RPN6	26S proteasome regulatory subunit RPN6 OS=Saccharomyces cerevisiae (strain ATCC 204508 / S288c) OX=559292 GN=RPN6 PE=1 SV=3	0.997538	0.992788
P38742	NPR3	Nitrogen permease regulator 3 OS=Saccharomyces cerevisiae (strain ATCC 204508 / S288c) OX=559292 GN=NPR3 PE=1 SV=1	1.78942	0.013915
P06102	NOT3	General negative regulator of transcription subunit 3 OS=Saccharomyces cerevisiae (strain ATCC 204508 / S288c) OX=559292 GN=NOT3 PE=1 SV=2	1.24735	0.457128
P0CX14	YRF1-3	Y' element ATP-dependent helicase protein 1 copy 3 OS=Saccharomyces cerevisiae (strain ATCC 204508 / S288c) OX=559292 GN=YRF1-3 PE=2 SV=1	0.210368	0.007119
P27929	NAM9	37S ribosomal protein NAM9, mitochondrial OS=Saccharomyces cerevisiae (strain ATCC 204508 / S288c) OX=559292 GN=NAM9 PE=1 SV=2	1.34377	0.43629
P32902	MRP4	37S ribosomal protein MRP4, mitochondrial OS=Saccharomyces cerevisiae (strain ATCC 204508 / S288c) OX=559292 GN=MRP4 PE=1 SV=1	1.43321	0.255683
Q3E7X9	RPS28A	40S ribosomal protein S28-A OS=Saccharomyces cerevisiae (strain ATCC 204508 / S288c) OX=559292 GN=RPS28A PE=1 SV=1	1.14207	0.585897
P06106	MET17	Homocysteine/cysteine synthase OS=Saccharomyces cerevisiae (strain ATCC 204508 / S288c) OX=559292 GN=MET17 PE=1 SV=3	1.59464	0.085099
P17890	RPC31	DNA-directed RNA polymerase III subunit RPC7 OS=Saccharomyces cerevisiae (strain ATCC 204508 / S288c) OX=559292 GN=RPC31 PE=1 SV=1	3.79183	0.087178
P18888	SNF6	Transcription regulatory protein SNF6 OS=Saccharomyces cerevisiae (strain ATCC 204508 / S288c) OX=559292 GN=SNF6 PE=1 SV=1	1.04906	0.86703
P54791	ORC4	Origin recognition complex subunit 4 OS=Saccharomyces cerevisiae (strain ATCC 204508 / S288c) OX=559292 GN=ORC4 PE=1 SV=1	2.2181	0.030817
P36056	RSM22	Probable S-adenosyl-L-methionine-dependent RNA methyltransferase RSM22, mitochondrial OS=Saccharomyces cerevisiae (strain ATCC 204508 / S288c) OX=559292 GN=RSM22 PE=1 SV=1	2.84593	0.149976
Q03361	JIP4	Uncharacterized protein JIP4 OS=Saccharomyces cerevisiae (strain ATCC 204508 / S288c) OX=559292 GN=JIP4 PE=1 SV=2	1.0291	0.932026
P32914	SPT4	Transcription elongation factor SPT4 OS=Saccharomyces cerevisiae (strain ATCC 204508 / S288c) OX=559292 GN=SPT4 PE=1 SV=1	0.878773	0.753127
P39969	BOI2	Protein BOI2 OS=Saccharomyces cerevisiae (strain ATCC 204508 / S288c) OX=559292 GN=BOI2 PE=1 SV=1	1.37829	0.401145
P26263	PDC6	Pyruvate decarboxylase isozyme 3 OS=Saccharomyces cerevisiae (strain ATCC 204508 / S288c) OX=559292 GN=PDC6 PE=1 SV=3	0.951095	0.498485
P36520	MRPL10	54S ribosomal protein L10, mitochondrial OS=Saccharomyces cerevisiae (strain ATCC 204508 / S288c) OX=559292 GN=MRPL10 PE=1 SV=2	0.65712	0.343465
Q08273	HRT1	RING-box protein HRT1 OS=Saccharomyces cerevisiae (strain ATCC 204508 / S288c) OX=559292 GN=HRT1 PE=1 SV=1	2.95094	0.201425
P12688	YPK1	Serine/threonine-protein kinase YPK1 OS=Saccharomyces cerevisiae (strain ATCC 204508 / S288c) OX=559292 GN=YPK1 PE=1 SV=2	0.690427	0.014611
P12754	GCD2	Translation initiation factor eIF-2B subunit delta OS=Saccharomyces cerevisiae (strain ATCC 204508 / S288c) OX=559292 GN=GCD2 PE=1 SV=1	0.494066	0.006627
P36534	MRPL40	54S ribosomal protein L40, mitochondrial OS=Saccharomyces cerevisiae (strain ATCC 204508 / S288c) OX=559292 GN=MRPL40 PE=1 SV=2	1.29626	0.104025
Q02931	NAN1	NET1-associated nuclear protein 1 OS=Saccharomyces cerevisiae (strain ATCC 204508 / S288c) OX=559292 GN=NAN1 PE=1 SV=1	1.79022	0.036546
P40468	TAO3	Cell morphogenesis protein PAG1 OS=Saccharomyces cerevisiae (strain ATCC 204508 / S288c) OX=559292 GN=TAO3 PE=1 SV=1	2.72204	0.025907
Q12035	FCF2	rRNA-processing protein FCF2 OS=Saccharomyces cerevisiae (strain ATCC 204508 / S288c) OX=559292 GN=FCF2 PE=1 SV=1	0.600962	0.224676
P38333	ENP1	Essential nuclear protein 1 OS=Saccharomyces cerevisiae (strain ATCC 204508 / S288c) OX=559292 GN=ENP1 PE=1 SV=1	0.914248	0.583532
P40096	BUR6	Negative cofactor 2 complex subunit alpha OS=Saccharomyces cerevisiae (strain ATCC 204508 / S288c) OX=559292 GN=BUR6 PE=1 SV=1	4.4752	0.025342
Q04226	TAF11	Transcription initiation factor TFIID subunit 11 OS=Saccharomyces cerevisiae (strain ATCC 204508 / S288c) OX=559292 GN=TAF11 PE=1 SV=1	2.86692	0.002401
P32611	RML2	54S ribosomal protein RML2, mitochondrial OS=Saccharomyces cerevisiae (strain ATCC 204508 / S288c) OX=559292 GN=RML2 PE=1 SV=1	1.12115	0.461979
P32495	NHP2	H/ACA ribonucleoprotein complex subunit NHP2 OS=Saccharomyces cerevisiae (strain ATCC 204508 / S288c) OX=559292 GN=NHP2 PE=1 SV=2	3.02543	0.073784
P36160	RPF2	Ribosome biogenesis protein RPF2 OS=Saccharomyces cerevisiae (strain ATCC 204508 / S288c) OX=559292 GN=RPF2 PE=1 SV=1	1.16597	0.132427
P50875	SPT20	Transcription factor SPT20 OS=Saccharomyces cerevisiae (strain ATCC 204508 / S288c) OX=559292 GN=SPT20 PE=1 SV=1	3.39367	0.020808
P38789	SSF1	Ribosome biogenesis protein SSF1 OS=Saccharomyces cerevisiae (strain ATCC 204508 / S288c) OX=559292 GN=SSF1 PE=1 SV=1	1.91761	0.046325
Q03761	TAF12	Transcription initiation factor TFIID subunit 12 OS=Saccharomyces cerevisiae (strain ATCC 204508 / S288c) OX=559292 GN=TAF12 PE=1 SV=1	0.337703	0.001822
Q03799	MRPS8	37S ribosomal protein S8, mitochondrial OS=Saccharomyces cerevisiae (strain ATCC 204508 / S288c) OX=559292 GN=MRPS8 PE=1 SV=1	1.73445	0.234317
P38321	YBR225W	Uncharacterized protein YBR225W OS=Saccharomyces cerevisiae (strain ATCC 204508 / S288c) OX=559292 GN=YBR225W PE=1 SV=1	0.708573	0.140204
P22139	RPB10	DNA-directed RNA polymerases I, II, and III subunit RPABC5 OS=Saccharomyces cerevisiae (strain ATCC 204508 / S288c) OX=559292 GN=RPB10 PE=1 SV=2	6.0795	0.026052
P39743	RVS167	Reduced viability upon starvation protein 167 OS=Saccharomyces cerevisiae (strain ATCC 204508 / S288c) OX=559292 GN=RVS167 PE=1 SV=1	1.1374	0.713651
Q06142	KAP95	Importin subunit beta-1 OS=Saccharomyces cerevisiae (strain ATCC 204508 / S288c) OX=559292 GN=KAP95 PE=1 SV=1	0.470303	0.074349
Q12511	PTC5	[Pyruvate dehydrogenase [acetyl-transferring]]-phosphatase 1, mitochondrial OS=Saccharomyces cerevisiae (strain ATCC 204508 / S288c) OX=559292 GN=PTC5 PE=1 SV=1	1.36495	0.274842
Q08444	NOB1	20S-pre-rRNA D-site endonuclease NOB1 OS=Saccharomyces cerevisiae (strain ATCC 204508 / S288c) OX=559292 GN=NOB1 PE=1 SV=1	0.960854	0.915296
P53276	UTP8	U3 small nucleolar RNA-associated protein 8 OS=Saccharomyces cerevisiae (strain ATCC 204508 / S288c) OX=559292 GN=UTP8 PE=1 SV=1	1.57025	0.106264
P40467	ASG1	Activator of stress genes 1 OS=Saccharomyces cerevisiae (strain ATCC 204508 / S288c) OX=559292 GN=ASG1 PE=1 SV=1	10.7639	0.003838
Q00764	TPS1	Alpha,alpha-trehalose-phosphate synthase [UDP-forming] 56 kDa subunit OS=Saccharomyces cerevisiae (strain ATCC 204508 / S288c) OX=559292 GN=TPS1 PE=1 SV=2	4.51187	0.002074
P40485	SLM1	Phosphatidylinositol 4,5-bisphosphate-binding protein SLM1 OS=Saccharomyces cerevisiae (strain ATCC 204508 / S288c) OX=559292 GN=SLM1 PE=1 SV=1	2.1232	0.157978
P14540	FBA1	Fructose-bisphosphate aldolase OS=Saccharomyces cerevisiae (strain ATCC 204508 / S288c) OX=559292 GN=FBA1 PE=1 SV=3	0.659577	0.415808
P47084	MRX12	MIOREX complex component 12 OS=Saccharomyces cerevisiae (strain ATCC 204508 / S288c) OX=559292 GN=MRX12 PE=1 SV=2	0.536663	0.053816
Q02875	SYH1	SMY2 homolog 2 OS=Saccharomyces cerevisiae (strain ATCC 204508 / S288c) OX=559292 GN=SYH1 PE=1 SV=1	3.40202	0.043365
Q07468	VAM6	Vacuolar morphogenesis protein 6 OS=Saccharomyces cerevisiae (strain ATCC 204508 / S288c) OX=559292 GN=VAM6 PE=1 SV=1	7.23713	0.020867
P29469	MCM2	DNA replication licensing factor MCM2 OS=Saccharomyces cerevisiae (strain ATCC 204508 / S288c) OX=559292 GN=MCM2 PE=1 SV=2	0.442003	0.006876
P40463	VHS2	Protein VHS2 OS=Saccharomyces cerevisiae (strain ATCC 204508 / S288c) OX=559292 GN=VHS2 PE=1 SV=1	2.24794	0.008457
Q07457	BRE1	E3 ubiquitin-protein ligase BRE1 OS=Saccharomyces cerevisiae (strain ATCC 204508 / S288c) OX=559292 GN=BRE1 PE=1 SV=1	1.17098	0.622716
Q12329	HSP42	Heat shock protein 42 OS=Saccharomyces cerevisiae (strain ATCC 204508 / S288c) OX=559292 GN=HSP42 PE=1 SV=1	0.756119	0.469781
P32836	GSP2	GTP-binding nuclear protein GSP2/CNR2 OS=Saccharomyces cerevisiae (strain ATCC 204508 / S288c) OX=559292 GN=GSP2 PE=1 SV=1	0.363011	0.345732
P29311	BMH1	Protein BMH1 OS=Saccharomyces cerevisiae (strain ATCC 204508 / S288c) OX=559292 GN=BMH1 PE=1 SV=4	0.167744	0.314839
P32330	DGR2	2-deoxy-glucose resistant protein 2 OS=Saccharomyces cerevisiae (strain ATCC 204508 / S288c) OX=559292 GN=DGR2 PE=1 SV=1	1.44558	0.13457
Q02959	HOS3	Histone deacetylase HOS3 OS=Saccharomyces cerevisiae (strain ATCC 204508 / S288c) OX=559292 GN=HOS3 PE=1 SV=1	2.34119	0.10424
P41338	ERG10	Acetyl-CoA acetyltransferase OS=Saccharomyces cerevisiae (strain ATCC 204508 / S288c) OX=559292 GN=ERG10 PE=1 SV=3	0.406409	0.021069
Q03466	EBS1	Protein EBS1 OS=Saccharomyces cerevisiae (strain ATCC 204508 / S288c) OX=559292 GN=EBS1 PE=3 SV=1	1.79068	0.15176
P29478	SEC65	Signal recognition particle subunit SEC65 OS=Saccharomyces cerevisiae (strain ATCC 204508 / S288c) OX=559292 GN=SEC65 PE=1 SV=1	0.491728	0.024788
P05319	RPP2A	60S acidic ribosomal protein P2-alpha OS=Saccharomyces cerevisiae (strain ATCC 204508 / S288c) OX=559292 GN=RPP2A PE=1 SV=1	0.627267	0.53155
P19659	GAL11	Mediator of RNA polymerase II transcription subunit 15 OS=Saccharomyces cerevisiae (strain ATCC 204508 / S288c) OX=559292 GN=GAL11 PE=1 SV=3	0.977315	0.928078
P43588	RPN11	Ubiquitin carboxyl-terminal hydrolase RPN11 OS=Saccharomyces cerevisiae (strain ATCC 204508 / S288c) OX=559292 GN=RPN11 PE=1 SV=1	0.455659	0.0227
P40368	NUP82	Nucleoporin NUP82 OS=Saccharomyces cerevisiae (strain ATCC 204508 / S288c) OX=559292 GN=NUP82 PE=1 SV=2	0.186956	0.226483
P61830	HHT1; HHT2	Histone H3 OS=Saccharomyces cerevisiae (strain ATCC 204508 / S288c) OX=559292 GN=HHT1 PE=1 SV=2	1.94821	0.099529
Q02555	RNT1	Ribonuclease 3 OS=Saccharomyces cerevisiae (strain ATCC 204508 / S288c) OX=559292 GN=RNT1 PE=1 SV=1	1.99357	0.039976
P38781	RSC30	Chromatin structure-remodeling complex protein RSC30 OS=Saccharomyces cerevisiae (strain ATCC 204508 / S288c) OX=559292 GN=RSC30 PE=1 SV=2	2.60528	0.098786
P53551	HHO1	Histone H1 OS=Saccharomyces cerevisiae (strain ATCC 204508 / S288c) OX=559292 GN=HHO1 PE=1 SV=1	1.19799	0.679526
P43586	LOC1	60S ribosomal subunit assembly/export protein LOC1 OS=Saccharomyces cerevisiae (strain ATCC 204508 / S288c) OX=559292 GN=LOC1 PE=1 SV=1	1.54461	0.150393
P26754	RFA2	Replication factor A protein 2 OS=Saccharomyces cerevisiae (strain ATCC 204508 / S288c) OX=559292 GN=RFA2 PE=1 SV=1	3.14165	0.129302
Q12109	WRS1	Tryptophan--tRNA ligase, cytoplasmic OS=Saccharomyces cerevisiae (strain ATCC 204508 / S288c) OX=559292 GN=WRS1 PE=1 SV=1	0.881578	0.739641
P36115	IRS4	Increased rDNA silencing protein 4 OS=Saccharomyces cerevisiae (strain ATCC 204508 / S288c) OX=559292 GN=IRS4 PE=1 SV=1	1.60926	0.407173
Q02950	MRP51	37S ribosomal protein MRP51, mitochondrial OS=Saccharomyces cerevisiae (strain ATCC 204508 / S288c) OX=559292 GN=MRP51 PE=1 SV=1	1.41557	0.426872
P03871	REP1	Partitioning protein REP1 OS=Saccharomyces cerevisiae (strain ATCC 204508 / S288c) OX=559292 GN=REP1 PE=1 SV=1	1.44642	0.015491
P42847	MRPS18	37S ribosomal protein S18, mitochondrial OS=Saccharomyces cerevisiae (strain ATCC 204508 / S288c) OX=559292 GN=MRPS18 PE=1 SV=2	1.72837	0.085041
P31385	DEP1	Transcriptional regulatory protein DEP1 OS=Saccharomyces cerevisiae (strain ATCC 204508 / S288c) OX=559292 GN=DEP1 PE=1 SV=3	1.63017	0.169445
P19146	ARF2	ADP-ribosylation factor 2 OS=Saccharomyces cerevisiae (strain ATCC 204508 / S288c) OX=559292 GN=ARF2 PE=1 SV=3	1.28144	0.132382
P89102	SEC5	Exocyst complex component SEC5 OS=Saccharomyces cerevisiae (strain ATCC 204508 / S288c) OX=559292 GN=SEC5 PE=1 SV=1	0.753861	0.53394
P39955	SAP1	Protein SAP1 OS=Saccharomyces cerevisiae (strain ATCC 204508 / S288c) OX=559292 GN=SAP1 PE=1 SV=1	2.54471	0.231607
P32896	PDC2	Protein PDC2 OS=Saccharomyces cerevisiae (strain ATCC 204508 / S288c) OX=559292 GN=PDC2 PE=1 SV=2	4.16314	0.020955
Q07362	PBP4	Protein PBP4 OS=Saccharomyces cerevisiae (strain ATCC 204508 / S288c) OX=559292 GN=PBP4 PE=1 SV=1	1.81593	0.15777
Q08096	RCL1	RNA 3'-terminal phosphate cyclase-like protein OS=Saccharomyces cerevisiae (strain ATCC 204508 / S288c) OX=559292 GN=RCL1 PE=1 SV=1	2.61774	0.005089
P11076	ARF1	ADP-ribosylation factor 1 OS=Saccharomyces cerevisiae (strain ATCC 204508 / S288c) OX=559292 GN=ARF1 PE=1 SV=3	0.957615	0.917143
P39112	DSS1	Exoribonuclease II, mitochondrial OS=Saccharomyces cerevisiae (strain ATCC 204508 / S288c) OX=559292 GN=DSS1 PE=1 SV=2	7.29321	0.014531
P36120	DBP7	ATP-dependent RNA helicase DBP7 OS=Saccharomyces cerevisiae (strain ATCC 204508 / S288c) OX=559292 GN=DBP7 PE=1 SV=1	0.760217	0.292985
P46676	SUM1	Suppressor of mar1-1 protein OS=Saccharomyces cerevisiae (strain ATCC 204508 / S288c) OX=559292 GN=SUM1 PE=1 SV=2	2.7798	0.01819
P14741	GCN3	Translation initiation factor eIF-2B subunit alpha OS=Saccharomyces cerevisiae (strain ATCC 204508 / S288c) OX=559292 GN=GCN3 PE=1 SV=1	0.340244	0.012553
P33302	PDR5	Pleiotropic ABC efflux transporter of multiple drugs OS=Saccharomyces cerevisiae (strain ATCC 204508 / S288c) OX=559292 GN=PDR5 PE=1 SV=1	0.486702	0.165983
P36008	TEF4	Elongation factor 1-gamma 2 OS=Saccharomyces cerevisiae (strain ATCC 204508 / S288c) OX=559292 GN=TEF4 PE=1 SV=1	3.7356	0.001525
Q06108	RGC1	Regulator of the glycerol channel 1 OS=Saccharomyces cerevisiae (strain ATCC 204508 / S288c) OX=559292 GN=RGC1 PE=1 SV=1	10.8803	0.004679
Q12181	TAH18	NADPH-dependent diflavin oxidoreductase 1 OS=Saccharomyces cerevisiae (strain ATCC 204508 / S288c) OX=559292 GN=TAH18 PE=1 SV=1	1.16399	0.419843
Q08235	BRX1	Ribosome biogenesis protein BRX1 OS=Saccharomyces cerevisiae (strain ATCC 204508 / S288c) OX=559292 GN=BRX1 PE=1 SV=2	1.87946	0.03432
P16649	TUP1	General transcriptional corepressor TUP1 OS=Saccharomyces cerevisiae (strain ATCC 204508 / S288c) OX=559292 GN=TUP1 PE=1 SV=2	0.769364	0.293089
P00931	TRP5	Tryptophan synthase OS=Saccharomyces cerevisiae (strain ATCC 204508 / S288c) OX=559292 GN=TRP5 PE=1 SV=1	2.20082	0.050723
P38902	RPB11	DNA-directed RNA polymerase II subunit RPB11 OS=Saccharomyces cerevisiae (strain ATCC 204508 / S288c) OX=559292 GN=RPB11 PE=1 SV=1	0.718643	0.4404
P36080	RRP14	Ribosomal RNA-processing protein 14 OS=Saccharomyces cerevisiae (strain ATCC 204508 / S288c) OX=559292 GN=RRP14 PE=1 SV=1	1.52026	0.348014
Q12275	CMR2	Uncharacterized protein YOR093C OS=Saccharomyces cerevisiae (strain ATCC 204508 / S288c) OX=559292 GN=YOR093C PE=1 SV=1	0.790108	0.457713
P36144	UTP30	Ribosome biogenesis protein UTP30 OS=Saccharomyces cerevisiae (strain ATCC 204508 / S288c) OX=559292 GN=UTP30 PE=1 SV=1	1.26625	0.440807
P40496	RSM25	37S ribosomal protein S25, mitochondrial OS=Saccharomyces cerevisiae (strain ATCC 204508 / S288c) OX=559292 GN=RSM25 PE=1 SV=1	1.45771	0.188891
P46672	ARC1	tRNA-aminoacylation cofactor ARC1 OS=Saccharomyces cerevisiae (strain ATCC 204508 / S288c) OX=559292 GN=ARC1 PE=1 SV=2	1.85334	0.289958
P32590	SSE2	Heat shock protein homolog SSE2 OS=Saccharomyces cerevisiae (strain ATCC 204508 / S288c) OX=559292 GN=SSE2 PE=1 SV=3	0
P13186	KIN2	Serine/threonine-protein kinase KIN2 OS=Saccharomyces cerevisiae (strain ATCC 204508 / S288c) OX=559292 GN=KIN2 PE=1 SV=3	1.10876	0.747133
P32628	RAD23	UV excision repair protein RAD23 OS=Saccharomyces cerevisiae (strain ATCC 204508 / S288c) OX=559292 GN=RAD23 PE=1 SV=1	2.8468	0.019807
P32388	MRP49	54S ribosomal protein MRP49, mitochondrial OS=Saccharomyces cerevisiae (strain ATCC 204508 / S288c) OX=559292 GN=MRP49 PE=1 SV=1	1.50471	0.171001
P21965	MCK1	Protein kinase MCK1 OS=Saccharomyces cerevisiae (strain ATCC 204508 / S288c) OX=559292 GN=MCK1 PE=1 SV=1	1.05384	0.69788
P38625	GUA1	GMP synthase [glutamine-hydrolyzing] OS=Saccharomyces cerevisiae (strain ATCC 204508 / S288c) OX=559292 GN=GUA1 PE=1 SV=4	0.714737	0.609689
P40008	FMP52	Protein FMP52, mitochondrial OS=Saccharomyces cerevisiae (strain ATCC 204508 / S288c) OX=559292 GN=FMP52 PE=1 SV=1	1.77855	0.209947
Q12276	HER1	HMG2-induced ER-remodeling protein 1 OS=Saccharomyces cerevisiae (strain ATCC 204508 / S288c) OX=559292 GN=HER1 PE=1 SV=1	2.02708	0.054241
P12687	MRP7	54S ribosomal protein L2, mitochondrial OS=Saccharomyces cerevisiae (strain ATCC 204508 / S288c) OX=559292 GN=MRP7 PE=1 SV=1	1.46875	0.241571
P38801	LRP1	Exosome complex protein LRP1 OS=Saccharomyces cerevisiae (strain ATCC 204508 / S288c) OX=559292 GN=LRP1 PE=1 SV=1	1.41619	0.166301
Q06505	SPN1	Transcription factor SPN1 OS=Saccharomyces cerevisiae (strain ATCC 204508 / S288c) OX=559292 GN=SPN1 PE=1 SV=1	1.73833	0.219734
P32598	GLC7	Serine/threonine-protein phosphatase PP1-2 OS=Saccharomyces cerevisiae (strain ATCC 204508 / S288c) OX=559292 GN=GLC7 PE=1 SV=1	0.899038	0.505389
P08638	LEU3	Regulatory protein LEU3 OS=Saccharomyces cerevisiae (strain ATCC 204508 / S288c) OX=559292 GN=LEU3 PE=1 SV=1	0.897582	0.615859
P53617	NRD1	Protein NRD1 OS=Saccharomyces cerevisiae (strain ATCC 204508 / S288c) OX=559292 GN=NRD1 PE=1 SV=1	0.560551	0.132752
P25555	GBP2	Single-strand telomeric DNA-binding protein GBP2 OS=Saccharomyces cerevisiae (strain ATCC 204508 / S288c) OX=559292 GN=GBP2 PE=1 SV=1	1.05805	0.852924
P53978	HEF3	Elongation factor 3B OS=Saccharomyces cerevisiae (strain ATCC 204508 / S288c) OX=559292 GN=HEF3 PE=1 SV=2	1.30852	0.286161
Q12019	MDN1	Midasin OS=Saccharomyces cerevisiae (strain ATCC 204508 / S288c) OX=559292 GN=MDN1 PE=1 SV=1	0.953571	0.814489
P38263	VID24	Vacuolar import and degradation protein 24 OS=Saccharomyces cerevisiae (strain ATCC 204508 / S288c) OX=559292 GN=VID24 PE=1 SV=1	4.19824	0.000561
P07560	SEC4	Ras-related protein SEC4 OS=Saccharomyces cerevisiae (strain ATCC 204508 / S288c) OX=559292 GN=SEC4 PE=1 SV=1	0.71117	0.200254
P38814	SBE22	Protein SBE22 OS=Saccharomyces cerevisiae (strain ATCC 204508 / S288c) OX=559292 GN=SBE22 PE=1 SV=1	0.3108	0.008119
Q01329	PTA1	Pre-tRNA-processing protein PTA1 OS=Saccharomyces cerevisiae (strain ATCC 204508 / S288c) OX=559292 GN=PTA1 PE=1 SV=1	0.464121	0.012364
P25345	SLM5	Asparagine--tRNA ligase, mitochondrial OS=Saccharomyces cerevisiae (strain ATCC 204508 / S288c) OX=559292 GN=SLM5 PE=1 SV=1	2.05345	0.130338
Q12024	YTM1	Ribosome biogenesis protein YTM1 OS=Saccharomyces cerevisiae (strain ATCC 204508 / S288c) OX=559292 GN=YTM1 PE=1 SV=1	1.99146	0.00466
P13185	KIN1	Serine/threonine protein kinase KIN1 OS=Saccharomyces cerevisiae (strain ATCC 204508 / S288c) OX=559292 GN=KIN1 PE=1 SV=3	2.9396	0.029215
P47006	RPA34	DNA-directed RNA polymerase I subunit RPA34 OS=Saccharomyces cerevisiae (strain ATCC 204508 / S288c) OX=559292 GN=RPA34 PE=1 SV=1	3.32436	0.169695
Q04093	YDR444W	Putative lipase YDR444W OS=Saccharomyces cerevisiae (strain ATCC 204508 / S288c) OX=559292 GN=YDR444W PE=1 SV=1	0.157319	0.000707
P41277	GPP1	Glycerol-1-phosphate phosphohydrolase 1 OS=Saccharomyces cerevisiae (strain ATCC 204508 / S288c) OX=559292 GN=GPP1 PE=1 SV=3	1.61474	0.01611
Q12049	THP3	Protein THP3 OS=Saccharomyces cerevisiae (strain ATCC 204508 / S288c) OX=559292 GN=THP3 PE=1 SV=1	1.10904	0.779525
Q02608	MRPS16	37S ribosomal protein S16, mitochondrial OS=Saccharomyces cerevisiae (strain ATCC 204508 / S288c) OX=559292 GN=MRPS16 PE=1 SV=1	1.81328	0.379153
P32445	RIM1	Single-stranded DNA-binding protein RIM1, mitochondrial OS=Saccharomyces cerevisiae (strain ATCC 204508 / S288c) OX=559292 GN=RIM1 PE=1 SV=1	3.93656	0.069031
P07266	MRS1	Mitochondrial RNA-splicing protein MRS1 OS=Saccharomyces cerevisiae (strain ATCC 204508 / S288c) OX=559292 GN=MRS1 PE=1 SV=2	2.75999	0.007496
P20435	RPO26	DNA-directed RNA polymerases I, II, and III subunit RPABC2 OS=Saccharomyces cerevisiae (strain ATCC 204508 / S288c) OX=559292 GN=RPO26 PE=1 SV=1	3.74445	0.118238
P47110	POL32	DNA polymerase delta subunit 3 OS=Saccharomyces cerevisiae (strain ATCC 204508 / S288c) OX=559292 GN=POL32 PE=1 SV=1	1.70684	0.11046
P01123	YPT1	GTP-binding protein YPT1 OS=Saccharomyces cerevisiae (strain ATCC 204508 / S288c) OX=559292 GN=YPT1 PE=1 SV=2	0.702846	0.14826
P49955	HSH155	U2 snRNP component HSH155 OS=Saccharomyces cerevisiae (strain ATCC 204508 / S288c) OX=559292 GN=HSH155 PE=1 SV=1	1.84065	0.034257
P32501	GCD6	Translation initiation factor eIF-2B subunit epsilon OS=Saccharomyces cerevisiae (strain ATCC 204508 / S288c) OX=559292 GN=GCD6 PE=1 SV=1	0.512193	0.012342
P38088	GRS1	Glycine--tRNA ligase 1, mitochondrial OS=Saccharomyces cerevisiae (strain ATCC 204508 / S288c) OX=559292 GN=GRS1 PE=1 SV=3	0.581232	0.027801
Q04867	UPA2	Putative methyltransferase YMR310C OS=Saccharomyces cerevisiae (strain ATCC 204508 / S288c) OX=559292 GN=YMR310C PE=1 SV=1	2.70136	0.005192
P20424	SRP54	Signal recognition particle subunit SRP54 OS=Saccharomyces cerevisiae (strain ATCC 204508 / S288c) OX=559292 GN=SRP54 PE=1 SV=2	0.822769	0.467148
P07263	HTS1	Histidine--tRNA ligase, mitochondrial OS=Saccharomyces cerevisiae (strain ATCC 204508 / S288c) OX=559292 GN=HTS1 PE=1 SV=2	0.499656	0.294719
P40152	PPN2	Putative metallophosphoesterase YNL217W OS=Saccharomyces cerevisiae (strain ATCC 204508 / S288c) OX=559292 GN=YNL217W PE=1 SV=1	0.93317	0.784376
P41697	BUD6	Bud site selection protein 6 OS=Saccharomyces cerevisiae (strain ATCC 204508 / S288c) OX=559292 GN=BUD6 PE=1 SV=1	0.614786	0.12304
P38688	SRP72	Signal recognition particle subunit SRP72 OS=Saccharomyces cerevisiae (strain ATCC 204508 / S288c) OX=559292 GN=SRP72 PE=1 SV=2	1.62366	0.092057
Q03016	GIP3	GLC7-interacting protein 3 OS=Saccharomyces cerevisiae (strain ATCC 204508 / S288c) OX=559292 GN=GIP3 PE=1 SV=1	1.46196	0.139257
P46669	RPA43	DNA-directed RNA polymerase I subunit RPA43 OS=Saccharomyces cerevisiae (strain ATCC 204508 / S288c) OX=559292 GN=RPA43 PE=1 SV=2	3.6258	0.051673
P38719	DBP8	ATP-dependent RNA helicase DBP8 OS=Saccharomyces cerevisiae (strain ATCC 204508 / S288c) OX=559292 GN=DBP8 PE=1 SV=1	1.80403	0.107085
Q04031	RRP17	Ribosomal RNA-processing protein 17 OS=Saccharomyces cerevisiae (strain ATCC 204508 / S288c) OX=559292 GN=RRP17 PE=1 SV=1	0.947214	0.737604
P47077	NOP9	Nucleolar protein 9 OS=Saccharomyces cerevisiae (strain ATCC 204508 / S288c) OX=559292 GN=NOP9 PE=1 SV=1	1.38318	0.435614
P38766	RRM3	ATP-dependent DNA helicase RRM3 OS=Saccharomyces cerevisiae (strain ATCC 204508 / S288c) OX=559292 GN=RRM3 PE=1 SV=1	0.0734436	0.000572
P53941	IMP4	U3 small nucleolar ribonucleoprotein protein IMP4 OS=Saccharomyces cerevisiae (strain ATCC 204508 / S288c) OX=559292 GN=IMP4 PE=1 SV=1	2.06707	0.089472
P35177	SPT7	Transcriptional activator SPT7 OS=Saccharomyces cerevisiae (strain ATCC 204508 / S288c) OX=559292 GN=SPT7 PE=1 SV=1	2.14915	0.017638
P38219	OLA1	Obg-like ATPase 1 OS=Saccharomyces cerevisiae (strain ATCC 204508 / S288c) OX=559292 GN=OLA1 PE=1 SV=1	1.44203	0.222999
P11792	SCH9	Serine/threonine-protein kinase SCH9 OS=Saccharomyces cerevisiae (strain ATCC 204508 / S288c) OX=559292 GN=SCH9 PE=1 SV=3	0.85673	0.137514
P07284	SES1	Serine--tRNA ligase, cytoplasmic OS=Saccharomyces cerevisiae (strain ATCC 204508 / S288c) OX=559292 GN=SES1 PE=1 SV=2	0.973214	0.882322
P21657	DAL81	Transcriptional activator protein DAL81 OS=Saccharomyces cerevisiae (strain ATCC 204508 / S288c) OX=559292 GN=DAL81 PE=1 SV=3	3.5111	0.003778
Q12220	DIP2	U3 small nucleolar RNA-associated protein 12 OS=Saccharomyces cerevisiae (strain ATCC 204508 / S288c) OX=559292 GN=DIP2 PE=1 SV=1	0.358647	0.038207
P53252	PIL1	Sphingolipid long chain base-responsive protein PIL1 OS=Saccharomyces cerevisiae (strain ATCC 204508 / S288c) OX=559292 GN=PIL1 PE=1 SV=1	1.19126	0.413065
Q02204	MRPL13	54S ribosomal protein L13, mitochondrial OS=Saccharomyces cerevisiae (strain ATCC 204508 / S288c) OX=559292 GN=MRPL13 PE=1 SV=2	2.87145	0.010123
P18900	COQ1	Hexaprenyl pyrophosphate synthase, mitochondrial OS=Saccharomyces cerevisiae (strain ATCC 204508 / S288c) OX=559292 GN=COQ1 PE=1 SV=1	0.615285	0.278494
P28004	PRP45	Pre-mRNA-processing protein 45 OS=Saccharomyces cerevisiae (strain ATCC 204508 / S288c) OX=559292 GN=PRP45 PE=1 SV=2	3.62508	0.040548
P04076	ARG4	Argininosuccinate lyase OS=Saccharomyces cerevisiae (strain ATCC 204508 / S288c) OX=559292 GN=ARG4 PE=1 SV=2	0.831795	0.320252
P32909	SMY2	Protein SMY2 OS=Saccharomyces cerevisiae (strain ATCC 204508 / S288c) OX=559292 GN=SMY2 PE=1 SV=2	0.354143	0.029646
Q06096	COG4	Conserved oligomeric Golgi complex subunit 4 OS=Saccharomyces cerevisiae (strain ATCC 204508 / S288c) OX=559292 GN=COG4 PE=1 SV=1	0.378435	0.025593
P53251	SLX9	Ribosome biogenesis protein SLX9 OS=Saccharomyces cerevisiae (strain ATCC 204508 / S288c) OX=559292 GN=SLX9 PE=1 SV=1	1.34177	0.424378
P47122	NPA3	GPN-loop GTPase 1 OS=Saccharomyces cerevisiae (strain ATCC 204508 / S288c) OX=559292 GN=NPA3 PE=1 SV=1	0.953587	0.86966
P32639	BRR2	Pre-mRNA-splicing helicase BRR2 OS=Saccharomyces cerevisiae (strain ATCC 204508 / S288c) OX=559292 GN=BRR2 PE=1 SV=2	3.09546	0.010155
P36139	PET10	Protein PET10 OS=Saccharomyces cerevisiae (strain ATCC 204508 / S288c) OX=559292 GN=PET10 PE=1 SV=3	0.0809897	0.002476
Q99186	APM4	AP-2 complex subunit mu OS=Saccharomyces cerevisiae (strain ATCC 204508 / S288c) OX=559292 GN=APM4 PE=1 SV=1	0.487553	0.462284
P36521	MRPL11	54S ribosomal protein L11, mitochondrial OS=Saccharomyces cerevisiae (strain ATCC 204508 / S288c) OX=559292 GN=MRPL11 PE=1 SV=2	2.74779	0.154805
Q02554	CUS1	Cold sensitive U2 snRNA suppressor 1 OS=Saccharomyces cerevisiae (strain ATCC 204508 / S288c) OX=559292 GN=CUS1 PE=1 SV=1	1.45312	0.135683
Q12692	HTZ1	Histone H2A.Z OS=Saccharomyces cerevisiae (strain ATCC 204508 / S288c) OX=559292 GN=HTZ1 PE=1 SV=3	1.69349	0.353132
Q02648	TRM44	tRNA (uracil-O(2)-)-methyltransferase OS=Saccharomyces cerevisiae (strain ATCC 204508 / S288c) OX=559292 GN=TRM44 PE=1 SV=1	1.13368	0.71829
Q12224	RLM1	Transcription factor RLM1 OS=Saccharomyces cerevisiae (strain ATCC 204508 / S288c) OX=559292 GN=RLM1 PE=1 SV=1	1.85934	0.068051
Q12186	MSL5	Branchpoint-bridging protein OS=Saccharomyces cerevisiae (strain ATCC 204508 / S288c) OX=559292 GN=MSL5 PE=1 SV=1	0.707305	0.594835
P41895	TFG1	Transcription initiation factor IIF subunit alpha OS=Saccharomyces cerevisiae (strain ATCC 204508 / S288c) OX=559292 GN=TFG1 PE=1 SV=2	1.20301	0.532996
P40531	GVP36	Protein GVP36 OS=Saccharomyces cerevisiae (strain ATCC 204508 / S288c) OX=559292 GN=GVP36 PE=1 SV=1	1.52753	0.021338
Q06698	YLR419W	Putative ATP-dependent RNA helicase YLR419W OS=Saccharomyces cerevisiae (strain ATCC 204508 / S288c) OX=559292 GN=YLR419W PE=1 SV=1	0.822894	0.63778
P39715	ECM1	Shuttling pre-60S factor ECM1 OS=Saccharomyces cerevisiae (strain ATCC 204508 / S288c) OX=559292 GN=ECM1 PE=1 SV=2	0.00922978	0.000119
P36036	YRA2	RNA annealing protein YRA2 OS=Saccharomyces cerevisiae (strain ATCC 204508 / S288c) OX=559292 GN=YRA2 PE=1 SV=1	1.64616	0.078162
P40317	SOK1	Protein SOK1 OS=Saccharomyces cerevisiae (strain ATCC 204508 / S288c) OX=559292 GN=SOK1 PE=1 SV=2	0.342683	0.054399
P41057	RPS29A	40S ribosomal protein S29-A OS=Saccharomyces cerevisiae (strain ATCC 204508 / S288c) OX=559292 GN=RPS29A PE=1 SV=3	0.756982	0.662755
P09938	RNR2	Ribonucleoside-diphosphate reductase small chain 1 OS=Saccharomyces cerevisiae (strain ATCC 204508 / S288c) OX=559292 GN=RNR2 PE=1 SV=2	0.204692	0.397613
P25558	BUD3	Bud site selection protein 3 OS=Saccharomyces cerevisiae (strain ATCC 204508 / S288c) OX=559292 GN=BUD3 PE=1 SV=2	1.0372	0.884141
P40493	BMT5	25S rRNA (uridine(2634)-N(3))-methyltransferase OS=Saccharomyces cerevisiae (strain ATCC 204508 / S288c) OX=559292 GN=BMT5 PE=1 SV=1	4.25541	0.008916
P04819	CDC9	DNA ligase 1 OS=Saccharomyces cerevisiae (strain ATCC 204508 / S288c) OX=559292 GN=CDC9 PE=1 SV=2	0.430029	0.012136
P38805	RPF1	Ribosome production factor 1 OS=Saccharomyces cerevisiae (strain ATCC 204508 / S288c) OX=559292 GN=RPF1 PE=1 SV=1	1.34559	0.036694
P17558	PET123	37S ribosomal protein PET123, mitochondrial OS=Saccharomyces cerevisiae (strain ATCC 204508 / S288c) OX=559292 GN=PET123 PE=1 SV=1	1.29732	0.381875
P10962	MAK16	Protein MAK16 OS=Saccharomyces cerevisiae (strain ATCC 204508 / S288c) OX=559292 GN=MAK16 PE=1 SV=2	0.321438	0.22951
P30624	FAA1	Long-chain-fatty-acid--CoA ligase 1 OS=Saccharomyces cerevisiae (strain ATCC 204508 / S288c) OX=559292 GN=FAA1 PE=1 SV=1	0.314804	0.106722
Q08746	RRS1	Regulator of ribosome biosynthesis OS=Saccharomyces cerevisiae (strain ATCC 204508 / S288c) OX=559292 GN=RRS1 PE=1 SV=1	1.64641	0.13711
P50874	ORC5	Origin recognition complex subunit 5 OS=Saccharomyces cerevisiae (strain ATCC 204508 / S288c) OX=559292 GN=ORC5 PE=1 SV=1	2.17803	0.149113
Q12050	ELG1	Telomere length regulation protein ELG1 OS=Saccharomyces cerevisiae (strain ATCC 204508 / S288c) OX=559292 GN=ELG1 PE=1 SV=1	0.379836	0.190556
P54790	ORC3	Origin recognition complex subunit 3 OS=Saccharomyces cerevisiae (strain ATCC 204508 / S288c) OX=559292 GN=ORC3 PE=1 SV=1	4.10856	0.182194
P47075	VTC4	Vacuolar transporter chaperone 4 OS=Saccharomyces cerevisiae (strain ATCC 204508 / S288c) OX=559292 GN=VTC4 PE=1 SV=2	0.561696	0.088529
Q05021	TAF7	Transcription initiation factor TFIID subunit 7 OS=Saccharomyces cerevisiae (strain ATCC 204508 / S288c) OX=559292 GN=TAF7 PE=1 SV=1	4.26299	0.036049
P40505	SDS3	Transcriptional regulatory protein SDS3 OS=Saccharomyces cerevisiae (strain ATCC 204508 / S288c) OX=559292 GN=SDS3 PE=1 SV=1	0.947214	0.925792
P38903	RTS1	Serine/threonine-protein phosphatase 2A 56 kDa regulatory subunit delta isoform OS=Saccharomyces cerevisiae (strain ATCC 204508 / S288c) OX=559292 GN=RTS1 PE=1 SV=2	0.765458	0.29414
P25846	MSH1	DNA mismatch repair protein MSH1, mitochondrial OS=Saccharomyces cerevisiae (strain ATCC 204508 / S288c) OX=559292 GN=MSH1 PE=1 SV=2	0.749365	0.441374
Q03976	RSM24	37S ribosomal protein S24, mitochondrial OS=Saccharomyces cerevisiae (strain ATCC 204508 / S288c) OX=559292 GN=RSM24 PE=1 SV=1	1.11321	0.728719
P53305	RSM27	Mitochondrial 37S ribosomal protein S27 OS=Saccharomyces cerevisiae (strain ATCC 204508 / S288c) OX=559292 GN=RSM27 PE=1 SV=1	1.1847	0.089269
Q12060	HFI1	Transcriptional coactivator HFI1/ADA1 OS=Saccharomyces cerevisiae (strain ATCC 204508 / S288c) OX=559292 GN=HFI1 PE=1 SV=1	1.88569	0.279761
P25559	DCC1	Sister chromatid cohesion protein DCC1 OS=Saccharomyces cerevisiae (strain ATCC 204508 / S288c) OX=559292 GN=DCC1 PE=1 SV=2	1.10522	0.307382
P40522	VHR1	Transcription factor VHR1 OS=Saccharomyces cerevisiae (strain ATCC 204508 / S288c) OX=559292 GN=VHR1 PE=1 SV=1	22.8917	0.00831
P22224	SEC15	Exocyst complex component SEC15 OS=Saccharomyces cerevisiae (strain ATCC 204508 / S288c) OX=559292 GN=SEC15 PE=1 SV=2	0.916385	0.81535
Q05946	UTP13	U3 small nucleolar RNA-associated protein 13 OS=Saccharomyces cerevisiae (strain ATCC 204508 / S288c) OX=559292 GN=UTP13 PE=1 SV=1	2.1139	0.039754
P39522	ILV3	Dihydroxy-acid dehydratase, mitochondrial OS=Saccharomyces cerevisiae (strain ATCC 204508 / S288c) OX=559292 GN=ILV3 PE=1 SV=2	0.611587	0.293374
P36527	MRPL28	54S ribosomal protein L28, mitochondrial OS=Saccharomyces cerevisiae (strain ATCC 204508 / S288c) OX=559292 GN=MRPL28 PE=1 SV=2	1.83245	0.140568
P39678	MBP1	Transcription factor MBP1 OS=Saccharomyces cerevisiae (strain ATCC 204508 / S288c) OX=559292 GN=MBP1 PE=1 SV=1	1.6511	0.014878
P23639	PRE8	Proteasome subunit alpha type-2 OS=Saccharomyces cerevisiae (strain ATCC 204508 / S288c) OX=559292 GN=PRE8 PE=1 SV=1	1.19654	0.621539
P47027	DPB11	DNA replication regulator DPB11 OS=Saccharomyces cerevisiae (strain ATCC 204508 / S288c) OX=559292 GN=DPB11 PE=1 SV=1	0.169085	0.009029
Q05050	EIS1	Eisosome protein 1 OS=Saccharomyces cerevisiae (strain ATCC 204508 / S288c) OX=559292 GN=EIS1 PE=1 SV=1	1.07812	0.73798
P43603	LSB3	LAS seventeen-binding protein 3 OS=Saccharomyces cerevisiae (strain ATCC 204508 / S288c) OX=559292 GN=LSB3 PE=1 SV=3	0.210943	0.019875
P00817	IPP1	Inorganic pyrophosphatase OS=Saccharomyces cerevisiae (strain ATCC 204508 / S288c) OX=559292 GN=IPP1 PE=1 SV=4	1.82688	0.036717
Q06245	SEC10	Exocyst complex component SEC10 OS=Saccharomyces cerevisiae (strain ATCC 204508 / S288c) OX=559292 GN=SEC10 PE=1 SV=1	0.743968	0.448183
P23301	HYP2	Eukaryotic translation initiation factor 5A-1 OS=Saccharomyces cerevisiae (strain ATCC 204508 / S288c) OX=559292 GN=HYP2 PE=1 SV=3	1.11793	0.77689
P38210	LDB7	Chromatin structure-remodeling complex protein RSC14 OS=Saccharomyces cerevisiae (strain ATCC 204508 / S288c) OX=559292 GN=LDB7 PE=1 SV=2	14.5159	0.12263
Q03153	ATP25	ATPase synthesis protein 25, mitochondrial OS=Saccharomyces cerevisiae (strain ATCC 204508 / S288c) OX=559292 GN=ATP25 PE=1 SV=1	1.35187	0.607123
P38427	TSL1	Trehalose synthase complex regulatory subunit TSL1 OS=Saccharomyces cerevisiae (strain ATCC 204508 / S288c) OX=559292 GN=TSL1 PE=1 SV=1	9.6217	0.013529
P40471	AYR1	NADPH-dependent 1-acyldihydroxyacetone phosphate reductase OS=Saccharomyces cerevisiae (strain ATCC 204508 / S288c) OX=559292 GN=AYR1 PE=1 SV=1	1.41339	0.087159
Q12481	RRP36	rRNA biogenesis protein RRP36 OS=Saccharomyces cerevisiae (strain ATCC 204508 / S288c) OX=559292 GN=RRP36 PE=1 SV=1	1.08158	0.756612
P32476	ERG1	Squalene monooxygenase OS=Saccharomyces cerevisiae (strain ATCC 204508 / S288c) OX=559292 GN=ERG1 PE=1 SV=2	0.543586	0.154478
P53397	OGG1	N-glycosylase/DNA lyase OS=Saccharomyces cerevisiae (strain ATCC 204508 / S288c) OX=559292 GN=OGG1 PE=1 SV=1	3.30558	0.015125
P34087	RPB7	DNA-directed RNA polymerase II subunit RPB7 OS=Saccharomyces cerevisiae (strain ATCC 204508 / S288c) OX=559292 GN=RPB7 PE=1 SV=1	7.08045	0.000417
P28625	YIM1	Protein YIM1 OS=Saccharomyces cerevisiae (strain ATCC 204508 / S288c) OX=559292 GN=YIM1 PE=1 SV=2	0.817032	0.17211
Q04231	RAD33	DNA repair protein RAD33 OS=Saccharomyces cerevisiae (strain ATCC 204508 / S288c) OX=559292 GN=RAD33 PE=1 SV=1	2.61996	0.05178
P36517	MRPL4	54S ribosomal protein L4, mitochondrial OS=Saccharomyces cerevisiae (strain ATCC 204508 / S288c) OX=559292 GN=MRPL4 PE=1 SV=2	1.29372	0.193239
Q05471	SWR1	Helicase SWR1 OS=Saccharomyces cerevisiae (strain ATCC 204508 / S288c) OX=559292 GN=SWR1 PE=1 SV=1	2.50761	0.014393
P13663	HOM2	Aspartate-semialdehyde dehydrogenase OS=Saccharomyces cerevisiae (strain ATCC 204508 / S288c) OX=559292 GN=HOM2 PE=1 SV=1	0.664811	0.362796
P53894	CBK1	Serine/threonine-protein kinase CBK1 OS=Saccharomyces cerevisiae (strain ATCC 204508 / S288c) OX=559292 GN=CBK1 PE=1 SV=1	1.08853	0.738425
P10849	MTF2	Mitochondrial transcription factor 2 OS=Saccharomyces cerevisiae (strain ATCC 204508 / S288c) OX=559292 GN=MTF2 PE=1 SV=1	1.48251	0.344284
P36000	APL2	AP-1 complex subunit beta-1 OS=Saccharomyces cerevisiae (strain ATCC 204508 / S288c) OX=559292 GN=APL2 PE=1 SV=1	0.533881	0.034194
P25342	CDC10	Cell division control protein 10 OS=Saccharomyces cerevisiae (strain ATCC 204508 / S288c) OX=559292 GN=CDC10 PE=1 SV=1	0.992028	0.930749
P39517	DHH1	ATP-dependent RNA helicase DHH1 OS=Saccharomyces cerevisiae (strain ATCC 204508 / S288c) OX=559292 GN=DHH1 PE=1 SV=1	0.842307	0.437795
P14020	DPM1	Dolichol-phosphate mannosyltransferase OS=Saccharomyces cerevisiae (strain ATCC 204508 / S288c) OX=559292 GN=DPM1 PE=1 SV=3	1.16623	0.659982
P47083	MPP10	U3 small nucleolar RNA-associated protein MPP10 OS=Saccharomyces cerevisiae (strain ATCC 204508 / S288c) OX=559292 GN=MPP10 PE=1 SV=1	2.11872	0.020518
P31334	MRPL9	54S ribosomal protein L9, mitochondrial OS=Saccharomyces cerevisiae (strain ATCC 204508 / S288c) OX=559292 GN=MRPL9 PE=1 SV=3	2.04538	0.068966
Q12194	RGL1	RHO1 GEF localizing protein 1 OS=Saccharomyces cerevisiae (strain ATCC 204508 / S288c) OX=559292 GN=RGL1 PE=1 SV=1	2.31588	0.010862
P36049	EBP2	rRNA-processing protein EBP2 OS=Saccharomyces cerevisiae (strain ATCC 204508 / S288c) OX=559292 GN=EBP2 PE=1 SV=1	1.63495	0.089298
P33751	PAD1	Flavin prenyltransferase PAD1, mitochondrial OS=Saccharomyces cerevisiae (strain ATCC 204508 / S288c) OX=559292 GN=PAD1 PE=1 SV=2	2.53316	0.054897
P36086	OSI1	Uncharacterized oxidoreductase YKL071W OS=Saccharomyces cerevisiae (strain ATCC 204508 / S288c) OX=559292 GN=YKL071W PE=1 SV=1	0.981972	0.94685
Q01560	NPL3	Nucleolar protein 3 OS=Saccharomyces cerevisiae (strain ATCC 204508 / S288c) OX=559292 GN=NPL3 PE=1 SV=1	3.5592	0.009289
P16603	NCP1	NADPH--cytochrome P450 reductase OS=Saccharomyces cerevisiae (strain ATCC 204508 / S288c) OX=559292 GN=NCP1 PE=1 SV=3	1.82051	0.221544
Q06337	EAF1	Chromatin modification-related protein EAF1 OS=Saccharomyces cerevisiae (strain ATCC 204508 / S288c) OX=559292 GN=EAF1 PE=1 SV=2	3.0429	0.009383
P53168	DUO1	DASH complex subunit DUO1 OS=Saccharomyces cerevisiae (strain ATCC 204508 / S288c) OX=559292 GN=DUO1 PE=1 SV=1	0.512121	0.217645
P39002	FAA3	Long-chain-fatty-acid--CoA ligase 3 OS=Saccharomyces cerevisiae (strain ATCC 204508 / S288c) OX=559292 GN=FAA3 PE=1 SV=1	1.74079	0.016989
P06700	SIR2	NAD-dependent histone deacetylase SIR2 OS=Saccharomyces cerevisiae (strain ATCC 204508 / S288c) OX=559292 GN=SIR2 PE=1 SV=1	1.85916	0.132274
Q03735	NAB6	RNA-binding protein NAB6 OS=Saccharomyces cerevisiae (strain ATCC 204508 / S288c) OX=559292 GN=NAB6 PE=1 SV=1	4.1627	0.027325
P11433	CDC24	Cell division control protein 24 OS=Saccharomyces cerevisiae (strain ATCC 204508 / S288c) OX=559292 GN=CDC24 PE=1 SV=2	0.60154	0.037528
P32381	ARP2	Actin-related protein 2 OS=Saccharomyces cerevisiae (strain ATCC 204508 / S288c) OX=559292 GN=ARP2 PE=1 SV=1	0.97236	0.736686
Q04305	UTP15	U3 small nucleolar RNA-associated protein 15 OS=Saccharomyces cerevisiae (strain ATCC 204508 / S288c) OX=559292 GN=UTP15 PE=1 SV=1	1.79611	0.095098
P32457	CDC3	Cell division control protein 3 OS=Saccharomyces cerevisiae (strain ATCC 204508 / S288c) OX=559292 GN=CDC3 PE=1 SV=3	1.5012	0.028037
Q04067	TIF35	Eukaryotic translation initiation factor 3 subunit G OS=Saccharomyces cerevisiae (strain ATCC 204508 / S288c) OX=559292 GN=TIF35 PE=1 SV=1	1.07622	0.763303
P23369	MRPL25	54S ribosomal protein L25, mitochondrial OS=Saccharomyces cerevisiae (strain ATCC 204508 / S288c) OX=559292 GN=MRPL25 PE=1 SV=2	1.42747	0.35323
P53165	SGF73	SAGA-associated factor 73 OS=Saccharomyces cerevisiae (strain ATCC 204508 / S288c) OX=559292 GN=SGF73 PE=1 SV=1	0.210901	0.00212
P38283	SLI15	Inner centromere protein-related protein SLI15 OS=Saccharomyces cerevisiae (strain ATCC 204508 / S288c) OX=559292 GN=SLI15 PE=1 SV=1	0.292697	0.000223
P03965	CPA2	Carbamoyl-phosphate synthase arginine-specific large chain OS=Saccharomyces cerevisiae (strain ATCC 204508 / S288c) OX=559292 GN=CPA2 PE=1 SV=1	1.23557	0.240334
Q04461	EUC1	Transcription factor-like protein EUC1 OS=Saccharomyces cerevisiae (strain ATCC 204508 / S288c) OX=559292 GN=EUC1 PE=1 SV=1	1.56687	0.17568
P37263	YCR087C-A	UPF0743 protein YCR087C-A OS=Saccharomyces cerevisiae (strain ATCC 204508 / S288c) OX=559292 GN=YCR087C-A PE=1 SV=1	1.70947	0.108284
P48837	NUP57	Nucleoporin NUP57 OS=Saccharomyces cerevisiae (strain ATCC 204508 / S288c) OX=559292 GN=NUP57 PE=1 SV=1	1.04691	0.829894
Q04307	RPC11	DNA-directed RNA polymerase III subunit RPC10 OS=Saccharomyces cerevisiae (strain ATCC 204508 / S288c) OX=559292 GN=RPC11 PE=1 SV=1	4.68918	0.022669
P10363	PRI1	DNA primase small subunit OS=Saccharomyces cerevisiae (strain ATCC 204508 / S288c) OX=559292 GN=PRI1 PE=1 SV=2	1.46124	0.166605
P53201	SWC4	SWR1-complex protein 4 OS=Saccharomyces cerevisiae (strain ATCC 204508 / S288c) OX=559292 GN=SWC4 PE=1 SV=1	3.09581	0.023609
Q06891	RAF1	Trans-acting factor D OS=Saccharomyces cerevisiae (strain ATCC 204508 / S288c) OX=559292 GN=RAF1 PE=2 SV=1	3.18556	0.035042
Q05016	ORA1	NADP-dependent 3-hydroxy acid dehydrogenase OS=Saccharomyces cerevisiae (strain ATCC 204508 / S288c) OX=559292 GN=YMR226C PE=1 SV=1	2.20334	0.065813
P40433	PFK26	6-phosphofructo-2-kinase 1 OS=Saccharomyces cerevisiae (strain ATCC 204508 / S288c) OX=559292 GN=PFK26 PE=1 SV=1	4.7869	0.056863
Q05027	TAF9	Transcription initiation factor TFIID subunit 9 OS=Saccharomyces cerevisiae (strain ATCC 204508 / S288c) OX=559292 GN=TAF9 PE=1 SV=1	1.65177	0.092557
P13433	RPO41	DNA-directed RNA polymerase, mitochondrial OS=Saccharomyces cerevisiae (strain ATCC 204508 / S288c) OX=559292 GN=RPO41 PE=1 SV=2	1.60271	0.406534
P53552	THO2	THO complex subunit 2 OS=Saccharomyces cerevisiae (strain ATCC 204508 / S288c) OX=559292 GN=THO2 PE=1 SV=1	1.57222	0.027864
P32939	YPT7	Ypt/Rab-type GTPase YPT7 OS=Saccharomyces cerevisiae (strain ATCC 204508 / S288c) OX=559292 GN=YPT7 PE=1 SV=1	0.658343	0.058117
P38782	MED6	Mediator of RNA polymerase II transcription subunit 6 OS=Saccharomyces cerevisiae (strain ATCC 204508 / S288c) OX=559292 GN=MED6 PE=1 SV=1	1.56162	0.044436
P33759	MRPS5	37S ribosomal protein S5, mitochondrial OS=Saccharomyces cerevisiae (strain ATCC 204508 / S288c) OX=559292 GN=MRPS5 PE=1 SV=1	3.44633	0.014491
P32368	SAC1	Phosphatidylinositol-3-phosphatase SAC1 OS=Saccharomyces cerevisiae (strain ATCC 204508 / S288c) OX=559292 GN=SAC1 PE=1 SV=1	4.21363	0.030159
P34244	HSL1	Probable serine/threonine-protein kinase HSL1 OS=Saccharomyces cerevisiae (strain ATCC 204508 / S288c) OX=559292 GN=HSL1 PE=1 SV=2	0.7325	0.105223
Q12749	SMC6	Structural maintenance of chromosomes protein 6 OS=Saccharomyces cerevisiae (strain ATCC 204508 / S288c) OX=559292 GN=SMC6 PE=1 SV=1	33.489	0.008859
P40303	PRE6	Proteasome subunit alpha type-4 OS=Saccharomyces cerevisiae (strain ATCC 204508 / S288c) OX=559292 GN=PRE6 PE=1 SV=1	0.609189	0.09262
P27801	PEP3	Vacuolar membrane protein PEP3 OS=Saccharomyces cerevisiae (strain ATCC 204508 / S288c) OX=559292 GN=PEP3 PE=1 SV=1	3.70253	0.055507
Q06412	TUS1	Rho1 guanine nucleotide exchange factor TUS1 OS=Saccharomyces cerevisiae (strain ATCC 204508 / S288c) OX=559292 GN=TUS1 PE=1 SV=1	1.85051	0.100234
P23293	SGV1	Serine/threonine-protein kinase BUR1 OS=Saccharomyces cerevisiae (strain ATCC 204508 / S288c) OX=559292 GN=SGV1 PE=1 SV=1	1.55039	0.032859
P53875	MRPL19	54S ribosomal protein L19, mitochondrial OS=Saccharomyces cerevisiae (strain ATCC 204508 / S288c) OX=559292 GN=MRPL19 PE=1 SV=1	1.79304	0.043368
P40553	DOT5	Peroxiredoxin DOT5 OS=Saccharomyces cerevisiae (strain ATCC 204508 / S288c) OX=559292 GN=DOT5 PE=1 SV=1	3.18586	0.009662
Q07915	RLP24	Ribosome biogenesis protein RLP24 OS=Saccharomyces cerevisiae (strain ATCC 204508 / S288c) OX=559292 GN=RLP24 PE=1 SV=1	1.18838	0.494351
P43535	GCN20	Protein GCN20 OS=Saccharomyces cerevisiae (strain ATCC 204508 / S288c) OX=559292 GN=GCN20 PE=1 SV=1	0.203725	0.000773
P48562	CLA4	Serine/threonine-protein kinase CLA4 OS=Saccharomyces cerevisiae (strain ATCC 204508 / S288c) OX=559292 GN=CLA4 PE=1 SV=1	0.945411	0.820912
Q07913	NSE1	Non-structural maintenance of chromosomes element 1 OS=Saccharomyces cerevisiae (strain ATCC 204508 / S288c) OX=559292 GN=NSE1 PE=1 SV=1	5.80966	0.00206
P53215	THG1	tRNA(His) guanylyltransferase OS=Saccharomyces cerevisiae (strain ATCC 204508 / S288c) OX=559292 GN=THG1 PE=1 SV=1	1.0932	0.76463
Q03957	CTK1	CTD kinase subunit alpha OS=Saccharomyces cerevisiae (strain ATCC 204508 / S288c) OX=559292 GN=CTK1 PE=1 SV=1	1.42801	0.225764
P34239	LST4	Protein LST4 OS=Saccharomyces cerevisiae (strain ATCC 204508 / S288c) OX=559292 GN=LST4 PE=1 SV=1	0.8172	0.423247
Q04781	RKR1	E3 ubiquitin-protein ligase listerin OS=Saccharomyces cerevisiae (strain ATCC 204508 / S288c) OX=559292 GN=RKR1 PE=1 SV=1	2.35131	0.05147
P38886	RPN10	26S proteasome regulatory subunit RPN10 OS=Saccharomyces cerevisiae (strain ATCC 204508 / S288c) OX=559292 GN=RPN10 PE=1 SV=3	0.900753	0.793178
P12868	PEP5	E3 ubiquitin-protein ligase PEP5 OS=Saccharomyces cerevisiae (strain ATCC 204508 / S288c) OX=559292 GN=PEP5 PE=1 SV=2	1.37033	0.286303
P15180	KRS1	Lysine--tRNA ligase, cytoplasmic OS=Saccharomyces cerevisiae (strain ATCC 204508 / S288c) OX=559292 GN=KRS1 PE=1 SV=2	1.20615	0.846095
P38132	MCM7	DNA replication licensing factor MCM7 OS=Saccharomyces cerevisiae (strain ATCC 204508 / S288c) OX=559292 GN=MCM7 PE=1 SV=4	0.000145732	0.006789
P06784	STE7	Serine/threonine-protein kinase STE7 OS=Saccharomyces cerevisiae (strain ATCC 204508 / S288c) OX=559292 GN=STE7 PE=1 SV=1	0.361567	0.326415
P40302	PRE5	Proteasome subunit alpha type-6 OS=Saccharomyces cerevisiae (strain ATCC 204508 / S288c) OX=559292 GN=PRE5 PE=1 SV=1	0.326961	0.086398
P47135	JSN1	Protein JSN1 OS=Saccharomyces cerevisiae (strain ATCC 204508 / S288c) OX=559292 GN=JSN1 PE=1 SV=1	0.41641	0.432326
P40007	NOP16	Nucleolar protein 16 OS=Saccharomyces cerevisiae (strain ATCC 204508 / S288c) OX=559292 GN=NOP16 PE=1 SV=1	0.922217	0.852752
P12945	NAT1	N-terminal acetyltransferase A complex subunit NAT1 OS=Saccharomyces cerevisiae (strain ATCC 204508 / S288c) OX=559292 GN=NAT1 PE=1 SV=2	1.04332	0.877576
P42935	ELP2	Elongator complex protein 2 OS=Saccharomyces cerevisiae (strain ATCC 204508 / S288c) OX=559292 GN=ELP2 PE=1 SV=1	2.06416	0.166935
P25339	PUF4	Pumilio homology domain family member 4 OS=Saccharomyces cerevisiae (strain ATCC 204508 / S288c) OX=559292 GN=PUF4 PE=1 SV=2	0.557428	0.163587
P25644	PAT1	DNA topoisomerase 2-associated protein PAT1 OS=Saccharomyces cerevisiae (strain ATCC 204508 / S288c) OX=559292 GN=PAT1 PE=1 SV=4	1.92469	0.095612
P32337	PSE1	Importin subunit beta-3 OS=Saccharomyces cerevisiae (strain ATCC 204508 / S288c) OX=559292 GN=PSE1 PE=1 SV=2	0.180061	0.084902
P42846	KRI1	Protein KRI1 OS=Saccharomyces cerevisiae (strain ATCC 204508 / S288c) OX=559292 GN=KRI1 PE=1 SV=1	0.689866	0.429513
P00447	SOD2	Superoxide dismutase [Mn], mitochondrial OS=Saccharomyces cerevisiae (strain ATCC 204508 / S288c) OX=559292 GN=SOD2 PE=1 SV=1	3.01202	0.070738
P32861	UGP1	UTP--glucose-1-phosphate uridylyltransferase OS=Saccharomyces cerevisiae (strain ATCC 204508 / S288c) OX=559292 GN=UGP1 PE=1 SV=1	1.39293	0.082567
P10614	ERG11	Lanosterol 14-alpha demethylase OS=Saccharomyces cerevisiae (strain ATCC 204508 / S288c) OX=559292 GN=ERG11 PE=1 SV=1	1.10065	0.798868
P48743	RFX1	RFX-like DNA-binding protein RFX1 OS=Saccharomyces cerevisiae (strain ATCC 204508 / S288c) OX=559292 GN=RFX1 PE=1 SV=2	1.95763	0.060938
P00890	CIT1	Citrate synthase, mitochondrial OS=Saccharomyces cerevisiae (strain ATCC 204508 / S288c) OX=559292 GN=CIT1 PE=1 SV=2	1.03262	0.95729
Q00776	APM1	AP-1 complex subunit mu-1-I OS=Saccharomyces cerevisiae (strain ATCC 204508 / S288c) OX=559292 GN=APM1 PE=1 SV=2	0.696	0.388199
P16370	RPB3	DNA-directed RNA polymerase II subunit RPB3 OS=Saccharomyces cerevisiae (strain ATCC 204508 / S288c) OX=559292 GN=RPB3 PE=1 SV=2	0.388658	0.026977
P47117	ARP3	Actin-related protein 3 OS=Saccharomyces cerevisiae (strain ATCC 204508 / S288c) OX=559292 GN=ARP3 PE=1 SV=1	0.462063	0.124491
P32502	GCD7	Translation initiation factor eIF-2B subunit beta OS=Saccharomyces cerevisiae (strain ATCC 204508 / S288c) OX=559292 GN=GCD7 PE=1 SV=1	1.16027	0.419997
P40466	FKH1	Fork head protein homolog 1 OS=Saccharomyces cerevisiae (strain ATCC 204508 / S288c) OX=559292 GN=FKH1 PE=1 SV=1	3.2322	0.056752
Q05498	FCF1	rRNA-processing protein FCF1 OS=Saccharomyces cerevisiae (strain ATCC 204508 / S288c) OX=559292 GN=FCF1 PE=1 SV=1	2.13545	0.242034
P53166	MRH4	ATP-dependent RNA helicase MRH4, mitochondrial OS=Saccharomyces cerevisiae (strain ATCC 204508 / S288c) OX=559292 GN=MRH4 PE=1 SV=1	1.13994	0.722568
P46367	ALD4	Potassium-activated aldehyde dehydrogenase, mitochondrial OS=Saccharomyces cerevisiae (strain ATCC 204508 / S288c) OX=559292 GN=ALD4 PE=1 SV=2	0.985253	0.96861
P35189	TAF14	Transcription initiation factor TFIID subunit 14 OS=Saccharomyces cerevisiae (strain ATCC 204508 / S288c) OX=559292 GN=TAF14 PE=1 SV=1	0.71058	0.178841
P53927	NOP15	Ribosome biogenesis protein 15 OS=Saccharomyces cerevisiae (strain ATCC 204508 / S288c) OX=559292 GN=NOP15 PE=1 SV=1	1.10717	0.749155
P40561	SGN1	RNA-binding protein SGN1 OS=Saccharomyces cerevisiae (strain ATCC 204508 / S288c) OX=559292 GN=SGN1 PE=1 SV=1	1.57353	0.44591
P08153	SWI5	Transcriptional factor SWI5 OS=Saccharomyces cerevisiae (strain ATCC 204508 / S288c) OX=559292 GN=SWI5 PE=1 SV=1	1.348	0.450562
P08018	PBS2	MAP kinase kinase PBS2 OS=Saccharomyces cerevisiae (strain ATCC 204508 / S288c) OX=559292 GN=PBS2 PE=1 SV=4	0.504206	0.01309
P40858	MRPL49	54S ribosomal protein L49, mitochondrial OS=Saccharomyces cerevisiae (strain ATCC 204508 / S288c) OX=559292 GN=MRPL49 PE=1 SV=2	2.40612	0.134029
Q3E705	EFG1	rRNA-processing protein EFG1 OS=Saccharomyces cerevisiae (strain ATCC 204508 / S288c) OX=559292 GN=EFG1 PE=1 SV=2	0.897162	0.750499
P34077	NIC96	Nucleoporin NIC96 OS=Saccharomyces cerevisiae (strain ATCC 204508 / S288c) OX=559292 GN=NIC96 PE=1 SV=2	0.986964	0.96342
P38272	SHE3	SWI5-dependent HO expression protein 3 OS=Saccharomyces cerevisiae (strain ATCC 204508 / S288c) OX=559292 GN=SHE3 PE=1 SV=1	0.740632	0.645687
P43565	RIM15	Serine/threonine-protein kinase RIM15 OS=Saccharomyces cerevisiae (strain ATCC 204508 / S288c) OX=559292 GN=RIM15 PE=1 SV=1	1.12752	0.716024
P38840	ARO9	Aromatic amino acid aminotransferase 2 OS=Saccharomyces cerevisiae (strain ATCC 204508 / S288c) OX=559292 GN=ARO9 PE=1 SV=3	0.816362	0.52134
P31373	CYS3	Cystathionine gamma-lyase OS=Saccharomyces cerevisiae (strain ATCC 204508 / S288c) OX=559292 GN=CYS3 PE=1 SV=2	0.71086	0.237657
P22137	CHC1	Clathrin heavy chain OS=Saccharomyces cerevisiae (strain ATCC 204508 / S288c) OX=559292 GN=CHC1 PE=1 SV=1	0.653205	0.250825
P04807	HXK2	Hexokinase-2 OS=Saccharomyces cerevisiae (strain ATCC 204508 / S288c) OX=559292 GN=HXK2 PE=1 SV=4	1.91913	0.135312
Q02208	TOF2	Topoisomerase 1-associated factor 2 OS=Saccharomyces cerevisiae (strain ATCC 204508 / S288c) OX=559292 GN=TOF2 PE=1 SV=1	0.99378	0.982845
P54839	ERG13	Hydroxymethylglutaryl-CoA synthase OS=Saccharomyces cerevisiae (strain ATCC 204508 / S288c) OX=559292 GN=ERG13 PE=1 SV=1	0.806258	0.501957
P32496	RPN12	26S proteasome regulatory subunit RPN12 OS=Saccharomyces cerevisiae (strain ATCC 204508 / S288c) OX=559292 GN=RPN12 PE=1 SV=3	0.332228	0.025077
P40033	RSM18	37S ribosomal protein RSM18, mitochondrial OS=Saccharomyces cerevisiae (strain ATCC 204508 / S288c) OX=559292 GN=RSM18 PE=1 SV=2	2.65475	0.123956
Q06506	RRP9	Ribosomal RNA-processing protein 9 OS=Saccharomyces cerevisiae (strain ATCC 204508 / S288c) OX=559292 GN=RRP9 PE=1 SV=1	1.45223	0.391925
P24279	MCM3	DNA replication licensing factor MCM3 OS=Saccharomyces cerevisiae (strain ATCC 204508 / S288c) OX=559292 GN=MCM3 PE=1 SV=1	0.938946	0.494863
P34758	SCD5	Protein SCD5 OS=Saccharomyces cerevisiae (strain ATCC 204508 / S288c) OX=559292 GN=SCD5 PE=1 SV=1	0.536718	0.002705
P40066	GLE2	mRNA export factor GLE2 OS=Saccharomyces cerevisiae (strain ATCC 204508 / S288c) OX=559292 GN=GLE2 PE=1 SV=1	1.1974	0.202145
P25382	RSA4	Ribosome assembly protein 4 OS=Saccharomyces cerevisiae (strain ATCC 204508 / S288c) OX=559292 GN=RSA4 PE=1 SV=3	0.805341	0.632869
P19414	ACO1	Aconitate hydratase, mitochondrial OS=Saccharomyces cerevisiae (strain ATCC 204508 / S288c) OX=559292 GN=ACO1 PE=1 SV=2	0.960516	0.874321
P46962	CTK2	CTD kinase subunit beta OS=Saccharomyces cerevisiae (strain ATCC 204508 / S288c) OX=559292 GN=CTK2 PE=1 SV=1	1.99146	0.002843
P53971	FAP1	FKBP12-associated protein 1 OS=Saccharomyces cerevisiae (strain ATCC 204508 / S288c) OX=559292 GN=FAP1 PE=1 SV=1	1.77791	0.054847
P14832	CPR1	Peptidyl-prolyl cis-trans isomerase OS=Saccharomyces cerevisiae (strain ATCC 204508 / S288c) OX=559292 GN=CPR1 PE=1 SV=3	0.825897	0.54969
P53731	ARC35	Actin-related protein 2/3 complex subunit 2 OS=Saccharomyces cerevisiae (strain ATCC 204508 / S288c) OX=559292 GN=ARC35 PE=1 SV=1	1.33459	0.131278
P40020	FIR1	Factor interacting with REF2 OS=Saccharomyces cerevisiae (strain ATCC 204508 / S288c) OX=559292 GN=FIR1 PE=1 SV=3	2.98161	0.043473
P32794	AFG2	ATPase family gene 2 protein OS=Saccharomyces cerevisiae (strain ATCC 204508 / S288c) OX=559292 GN=AFG2 PE=1 SV=1	0.369839	0.111621
P41058	RPS29B	40S ribosomal protein S29-B OS=Saccharomyces cerevisiae (strain ATCC 204508 / S288c) OX=559292 GN=RPS29B PE=1 SV=3	0.686008	0.649158
P22136	AEP2	ATPase expression protein 2, mitochondrial OS=Saccharomyces cerevisiae (strain ATCC 204508 / S288c) OX=559292 GN=AEP2 PE=1 SV=3	0.025744	0.375315
P32356	NTH1	Cytosolic neutral trehalase OS=Saccharomyces cerevisiae (strain ATCC 204508 / S288c) OX=559292 GN=NTH1 PE=1 SV=3	0.801556	0.427935
P10622	RPP1B	60S acidic ribosomal protein P1-beta OS=Saccharomyces cerevisiae (strain ATCC 204508 / S288c) OX=559292 GN=RPP1B PE=1 SV=3	1.64417	0.197437
P38959	VPS41	Vacuolar protein sorting-associated protein 41 OS=Saccharomyces cerevisiae (strain ATCC 204508 / S288c) OX=559292 GN=VPS41 PE=1 SV=2	1.56188	0.194815
P38922	HRB1	Protein HRB1 OS=Saccharomyces cerevisiae (strain ATCC 204508 / S288c) OX=559292 GN=HRB1 PE=1 SV=2	2.15121	0.00533
P40525	RPL34B	60S ribosomal protein L34-B OS=Saccharomyces cerevisiae (strain ATCC 204508 / S288c) OX=559292 GN=RPL34B PE=1 SV=1	0.4217	0.472287
P19262	KGD2	Dihydrolipoyllysine-residue succinyltransferase component of 2-oxoglutarate dehydrogenase complex, mitochondrial OS=Saccharomyces cerevisiae (strain ATCC 204508 / S288c) OX=559292 GN=KGD2 PE=1 SV=2	1.44161	0.501471
P43574	GAT1	Transcriptional regulatory protein GAT1 OS=Saccharomyces cerevisiae (strain ATCC 204508 / S288c) OX=559292 GN=GAT1 PE=1 SV=1	1.43603	0.387816
P38915	SPT8	Transcription factor SPT8 OS=Saccharomyces cerevisiae (strain ATCC 204508 / S288c) OX=559292 GN=SPT8 PE=1 SV=1	5.93807	0.258063
Q03388	VPS72	Vacuolar protein sorting-associated protein 72 OS=Saccharomyces cerevisiae (strain ATCC 204508 / S288c) OX=559292 GN=VPS72 PE=1 SV=2	7.98833	0.009833
P31539	HSP104	Heat shock protein 104 OS=Saccharomyces cerevisiae (strain ATCC 204508 / S288c) OX=559292 GN=HSP104 PE=1 SV=2	1.27567	0.342363
P38064	MRPL16	54S ribosomal protein L16, mitochondrial OS=Saccharomyces cerevisiae (strain ATCC 204508 / S288c) OX=559292 GN=MRPL16 PE=1 SV=1	2.00294	0.092588
Q05543	RTT103	Regulator of Ty1 transposition protein 103 OS=Saccharomyces cerevisiae (strain ATCC 204508 / S288c) OX=559292 GN=RTT103 PE=1 SV=1	0.959596	0.902067
P33339	TFC4	Transcription factor tau 131 kDa subunit OS=Saccharomyces cerevisiae (strain ATCC 204508 / S288c) OX=559292 GN=TFC4 PE=1 SV=1	2.53741	0.046134
P20053	PRP4	U4/U6 small nuclear ribonucleoprotein PRP4 OS=Saccharomyces cerevisiae (strain ATCC 204508 / S288c) OX=559292 GN=PRP4 PE=1 SV=1	1.37171	0.367722
P40156	RRG9	Required for respiratory growth protein 9, mitochondrial OS=Saccharomyces cerevisiae (strain ATCC 204508 / S288c) OX=559292 GN=RRG9 PE=1 SV=1	1.46651	0.057962
Q06679	UTP4	U3 small nucleolar RNA-associated protein 4 OS=Saccharomyces cerevisiae (strain ATCC 204508 / S288c) OX=559292 GN=UTP4 PE=1 SV=1	1.98108	0.133282
P36126	SPO14	Phospholipase D1 OS=Saccharomyces cerevisiae (strain ATCC 204508 / S288c) OX=559292 GN=SPO14 PE=1 SV=3	1.30546	0.393533
P06243	CDC7	Cell division control protein 7 OS=Saccharomyces cerevisiae (strain ATCC 204508 / S288c) OX=559292 GN=CDC7 PE=1 SV=2	1.53239	0.446656
P25294	SIS1	Protein SIS1 OS=Saccharomyces cerevisiae (strain ATCC 204508 / S288c) OX=559292 GN=SIS1 PE=1 SV=1	1.37125	0.043334
P32524	PRP21	Pre-mRNA-splicing factor PRP21 OS=Saccharomyces cerevisiae (strain ATCC 204508 / S288c) OX=559292 GN=PRP21 PE=1 SV=1	2.50857	0.002013
P35996	MRPL38	54S ribosomal protein L38, mitochondrial OS=Saccharomyces cerevisiae (strain ATCC 204508 / S288c) OX=559292 GN=MRPL38 PE=1 SV=1	1.18371	0.283736
P28007	GAR1	H/ACA ribonucleoprotein complex subunit GAR1 OS=Saccharomyces cerevisiae (strain ATCC 204508 / S288c) OX=559292 GN=GAR1 PE=1 SV=1	3.02805	0.125183
P03876	AI2	Putative COX1/OXI3 intron 2 protein OS=Saccharomyces cerevisiae (strain ATCC 204508 / S288c) OX=559292 GN=AI2 PE=4 SV=2	0.621555	0.226142
Q00245	RHO3	GTP-binding protein RHO3 OS=Saccharomyces cerevisiae (strain ATCC 204508 / S288c) OX=559292 GN=RHO3 PE=1 SV=2	2.21282	0.0258
P32529	RPA12	DNA-directed RNA polymerase I subunit RPA12 OS=Saccharomyces cerevisiae (strain ATCC 204508 / S288c) OX=559292 GN=RPA12 PE=1 SV=1	2.70823	0.034321
P39083	RGA1	Rho-type GTPase-activating protein 1 OS=Saccharomyces cerevisiae (strain ATCC 204508 / S288c) OX=559292 GN=RGA1 PE=1 SV=1	0.572799	0.52105
P07806	VAS1	Valine--tRNA ligase, mitochondrial OS=Saccharomyces cerevisiae (strain ATCC 204508 / S288c) OX=559292 GN=VAS1 PE=1 SV=2	1.3895	0.069083
Q08818	MSC6	Meiotic sister-chromatid recombination protein 6, mitochondrial OS=Saccharomyces cerevisiae (strain ATCC 204508 / S288c) OX=559292 GN=MSC6 PE=1 SV=1	0.779961	0.500186
P38707	DED81	Asparagine--tRNA ligase, cytoplasmic OS=Saccharomyces cerevisiae (strain ATCC 204508 / S288c) OX=559292 GN=DED81 PE=1 SV=1	1.29612	0.130346
Q06409	DCK1	DOCK-like protein 1 OS=Saccharomyces cerevisiae (strain ATCC 204508 / S288c) OX=559292 GN=DCK1 PE=1 SV=1	1.73263	0.077541
Q03002	FRK1	Fatty acyl-CoA synthetase and RNA processing-associated kinase 1 OS=Saccharomyces cerevisiae (strain ATCC 204508 / S288c) OX=559292 GN=FRK1 PE=1 SV=1	2.02406	0.046053
P33301	XRS2	DNA repair protein XRS2 OS=Saccharomyces cerevisiae (strain ATCC 204508 / S288c) OX=559292 GN=XRS2 PE=1 SV=1	0.379611	0.0116
P32288	GLN1	Glutamine synthetase OS=Saccharomyces cerevisiae (strain ATCC 204508 / S288c) OX=559292 GN=GLN1 PE=1 SV=4	0.312874	0.000148
P37303	GLY1	Low specificity L-threonine aldolase OS=Saccharomyces cerevisiae (strain ATCC 204508 / S288c) OX=559292 GN=GLY1 PE=1 SV=2	1.59363	0.085165
P34252	SLD2	DNA replication regulator SLD2 OS=Saccharomyces cerevisiae (strain ATCC 204508 / S288c) OX=559292 GN=SLD2 PE=1 SV=1	1.05249	0.882022
P36421	TYS1	Tyrosine--tRNA ligase, cytoplasmic OS=Saccharomyces cerevisiae (strain ATCC 204508 / S288c) OX=559292 GN=TYS1 PE=1 SV=3	1.67107	0.094388
P39013	END3	Actin cytoskeleton-regulatory complex protein END3 OS=Saccharomyces cerevisiae (strain ATCC 204508 / S288c) OX=559292 GN=END3 PE=1 SV=1	1.32775	0.391921
Q03337	TRS31	Trafficking protein particle complex subunit 31 OS=Saccharomyces cerevisiae (strain ATCC 204508 / S288c) OX=559292 GN=TRS31 PE=1 SV=1	1.24675	0.366668
Q06070	YLR407W	Uncharacterized protein YLR407W OS=Saccharomyces cerevisiae (strain ATCC 204508 / S288c) OX=559292 GN=YLR407W PE=1 SV=2	1.09848	0.673059
P46959	GCD14	tRNA (adenine(58)-N(1))-methyltransferase catalytic subunit TRM61 OS=Saccharomyces cerevisiae (strain ATCC 204508 / S288c) OX=559292 GN=GCD14 PE=1 SV=1	0.247348	0.007431
P38882	UTP9	U3 small nucleolar RNA-associated protein 9 OS=Saccharomyces cerevisiae (strain ATCC 204508 / S288c) OX=559292 GN=UTP9 PE=1 SV=1	1.84636	0.059316
Q03921	DOP1	Protein dopey OS=Saccharomyces cerevisiae (strain ATCC 204508 / S288c) OX=559292 GN=DOP1 PE=1 SV=1	0.488848	0.001684
P38989	SMC2	Structural maintenance of chromosomes protein 2 OS=Saccharomyces cerevisiae (strain ATCC 204508 / S288c) OX=559292 GN=SMC2 PE=1 SV=1	0	0.000695
P38877	CTF8	Chromosome transmission fidelity protein 8 OS=Saccharomyces cerevisiae (strain ATCC 204508 / S288c) OX=559292 GN=CTF8 PE=1 SV=1	2.83857	0.041887
P51862	ROM2	RHO1 GDP-GTP exchange protein 2 OS=Saccharomyces cerevisiae (strain ATCC 204508 / S288c) OX=559292 GN=ROM2 PE=1 SV=1	1.56903	0.378663
Q07799	LMO1	ELMO family protein LMO1 OS=Saccharomyces cerevisiae (strain ATCC 204508 / S288c) OX=559292 GN=LMO1 PE=1 SV=1	1.62655	0.482262
Q05854	YLR278C	Uncharacterized transcriptional regulatory protein YLR278C OS=Saccharomyces cerevisiae (strain ATCC 204508 / S288c) OX=559292 GN=YLR278C PE=1 SV=1	1.82217	0.071054
P32610	VMA8	V-type proton ATPase subunit D OS=Saccharomyces cerevisiae (strain ATCC 204508 / S288c) OX=559292 GN=VMA8 PE=1 SV=1	1.18765	0.259361
Q06407	RGA2	Rho-type GTPase-activating protein 2 OS=Saccharomyces cerevisiae (strain ATCC 204508 / S288c) OX=559292 GN=RGA2 PE=1 SV=1	4.76781	0.020261
P35817	BDF1	Bromodomain-containing factor 1 OS=Saccharomyces cerevisiae (strain ATCC 204508 / S288c) OX=559292 GN=BDF1 PE=1 SV=3	0	0.051976
P48237	CCM1	Mitochondrial group I intron splicing factor CCM1 OS=Saccharomyces cerevisiae (strain ATCC 204508 / S288c) OX=559292 GN=CCM1 PE=1 SV=1	2.18924	0.225224
P40482	SEC24	Protein transport protein SEC24 OS=Saccharomyces cerevisiae (strain ATCC 204508 / S288c) OX=559292 GN=SEC24 PE=1 SV=1	0.964138	0.858522
Q08119	ESC8	Protein ESC8 OS=Saccharomyces cerevisiae (strain ATCC 204508 / S288c) OX=559292 GN=ESC8 PE=1 SV=1	4.91059	0.033126
P20795	VPS33	Vacuolar protein sorting-associated protein 33 OS=Saccharomyces cerevisiae (strain ATCC 204508 / S288c) OX=559292 GN=VPS33 PE=1 SV=1	2.83402	0.011899
Q08465	YNG1	Protein YNG1 OS=Saccharomyces cerevisiae (strain ATCC 204508 / S288c) OX=559292 GN=YNG1 PE=1 SV=1	0.294986	0.012309
Q12265	PRS5	Ribose-phosphate pyrophosphokinase 5 OS=Saccharomyces cerevisiae (strain ATCC 204508 / S288c) OX=559292 GN=PRS5 PE=1 SV=1	0.993991	0.982525
P40487	DPH1	2-(3-amino-3-carboxypropyl)histidine synthase subunit 1 OS=Saccharomyces cerevisiae (strain ATCC 204508 / S288c) OX=559292 GN=DPH1 PE=1 SV=1	4.54783	0.002458
P19736	PRP9	Pre-mRNA-splicing factor PRP9 OS=Saccharomyces cerevisiae (strain ATCC 204508 / S288c) OX=559292 GN=PRP9 PE=1 SV=1	1.81058	0.384797
P14063	MRPL31	54S ribosomal protein L31, mitochondrial OS=Saccharomyces cerevisiae (strain ATCC 204508 / S288c) OX=559292 GN=MRPL31 PE=1 SV=1	1.64224	0.249887
P32504	CBF2	Centromere DNA-binding protein complex CBF3 subunit A OS=Saccharomyces cerevisiae (strain ATCC 204508 / S288c) OX=559292 GN=CBF2 PE=1 SV=1	0.0580295	0.001035
P54000	SUB1	RNA polymerase II transcriptional coactivator SUB1 OS=Saccharomyces cerevisiae (strain ATCC 204508 / S288c) OX=559292 GN=SUB1 PE=1 SV=1	1.13599	0.285603
Q99257	MEX67	mRNA export factor MEX67 OS=Saccharomyces cerevisiae (strain ATCC 204508 / S288c) OX=559292 GN=MEX67 PE=1 SV=1	2.36762	0.051121
P02381	VAR1	Ribosomal protein VAR1, mitochondrial OS=Saccharomyces cerevisiae (strain ATCC 204508 / S288c) OX=559292 GN=VAR1 PE=1 SV=3	1.23235	0.668254
Q07350	PRP11	Pre-mRNA-splicing factor PRP11 OS=Saccharomyces cerevisiae (strain ATCC 204508 / S288c) OX=559292 GN=PRP11 PE=1 SV=1	1.78597	0.054657
P19955	YMR31	37S ribosomal protein YMR-31, mitochondrial OS=Saccharomyces cerevisiae (strain ATCC 204508 / S288c) OX=559292 GN=YMR31 PE=1 SV=1	1.77848	0.174938
P32367	TFC1	Transcription factor tau 95 kDa subunit OS=Saccharomyces cerevisiae (strain ATCC 204508 / S288c) OX=559292 GN=TFC1 PE=1 SV=1	1.71499	0.198966
P38175	MRP21	37S ribosomal protein MRP21, mitochondrial OS=Saccharomyces cerevisiae (strain ATCC 204508 / S288c) OX=559292 GN=MRP21 PE=1 SV=1	1.92259	0.288826
P32364	SMY1	Kinesin-related protein SMY1 OS=Saccharomyces cerevisiae (strain ATCC 204508 / S288c) OX=559292 GN=SMY1 PE=1 SV=1	0.628887	0.446677
Q08496	DIA2	Protein DIA2 OS=Saccharomyces cerevisiae (strain ATCC 204508 / S288c) OX=559292 GN=DIA2 PE=1 SV=2	0.9701	0.905603
P06738	GPH1	Glycogen phosphorylase OS=Saccharomyces cerevisiae (strain ATCC 204508 / S288c) OX=559292 GN=GPH1 PE=1 SV=4	0.266965	0.031129
P32263	PRO3	Pyrroline-5-carboxylate reductase OS=Saccharomyces cerevisiae (strain ATCC 204508 / S288c) OX=559292 GN=PRO3 PE=1 SV=1	0.554499	0.009216
P39967	UBP9	Ubiquitin carboxyl-terminal hydrolase 9 OS=Saccharomyces cerevisiae (strain ATCC 204508 / S288c) OX=559292 GN=UBP9 PE=1 SV=1	1.73616	0.084272
P25617	YCR016W	Uncharacterized protein YCR016W OS=Saccharomyces cerevisiae (strain ATCC 204508 / S288c) OX=559292 GN=YCR016W PE=1 SV=2	1.92543	0.061235
P40422	RPC10	DNA-directed RNA polymerases I, II, and III subunit RPABC4 OS=Saccharomyces cerevisiae (strain ATCC 204508 / S288c) OX=559292 GN=RPC10 PE=1 SV=1	3.52943	0.076335
P0CX34	RPS30B	40S ribosomal protein S30-B OS=Saccharomyces cerevisiae (strain ATCC 204508 / S288c) OX=559292 GN=RPS30B PE=1 SV=1	1.30897	0.368265
P38065	APL3	AP-2 complex subunit alpha OS=Saccharomyces cerevisiae (strain ATCC 204508 / S288c) OX=559292 GN=APL3 PE=1 SV=1	9.47812	0.039817
P38077	ATP3	ATP synthase subunit gamma, mitochondrial OS=Saccharomyces cerevisiae (strain ATCC 204508 / S288c) OX=559292 GN=ATP3 PE=1 SV=1	1.12874	0.591145
Q12452	ERG27	3-keto-steroid reductase OS=Saccharomyces cerevisiae (strain ATCC 204508 / S288c) OX=559292 GN=ERG27 PE=1 SV=1	0
P53930	YAF9	Protein AF-9 homolog OS=Saccharomyces cerevisiae (strain ATCC 204508 / S288c) OX=559292 GN=YAF9 PE=1 SV=1	3.68071	0.02303
Q04934	IVY1	Protein IVY1 OS=Saccharomyces cerevisiae (strain ATCC 204508 / S288c) OX=559292 GN=IVY1 PE=1 SV=1	1.31166	0.425316
P36017	VPS21	Vacuolar protein sorting-associated protein 21 OS=Saccharomyces cerevisiae (strain ATCC 204508 / S288c) OX=559292 GN=VPS21 PE=1 SV=1	0.375767	0.014639
P06704	CDC31	Cell division control protein 31 OS=Saccharomyces cerevisiae (strain ATCC 204508 / S288c) OX=559292 GN=CDC31 PE=1 SV=2	1.11995	0.54972
Q07478	SUB2	ATP-dependent RNA helicase SUB2 OS=Saccharomyces cerevisiae (strain ATCC 204508 / S288c) OX=559292 GN=SUB2 PE=1 SV=1	0.980605	0.954917
P41896	TFG2	Transcription initiation factor IIF subunit beta OS=Saccharomyces cerevisiae (strain ATCC 204508 / S288c) OX=559292 GN=TFG2 PE=1 SV=2	1.06196	0.881495
P32527	ZUO1	Zuotin OS=Saccharomyces cerevisiae (strain ATCC 204508 / S288c) OX=559292 GN=ZUO1 PE=1 SV=1	1.6456	0.066939
Q99260	YPT6	GTP-binding protein YPT6 OS=Saccharomyces cerevisiae (strain ATCC 204508 / S288c) OX=559292 GN=YPT6 PE=1 SV=1	0.670786	0.005117
Q12339	UTP23	rRNA-processing protein UTP23 OS=Saccharomyces cerevisiae (strain ATCC 204508 / S288c) OX=559292 GN=UTP23 PE=1 SV=1	1.5921	0.297584
Q04183	TRS120	Trafficking protein particle complex II-specific subunit 120 OS=Saccharomyces cerevisiae (strain ATCC 204508 / S288c) OX=559292 GN=TRS120 PE=1 SV=1	1.11274	0.488627
P42073	REF2	RNA end formation protein 2 OS=Saccharomyces cerevisiae (strain ATCC 204508 / S288c) OX=559292 GN=REF2 PE=1 SV=2	2.90715	0.001786
P37898	AAP1	Alanine/arginine aminopeptidase OS=Saccharomyces cerevisiae (strain ATCC 204508 / S288c) OX=559292 GN=AAP1 PE=1 SV=2	0.603507	0.126264
P46948	SKI6	Exosome complex component SKI6 OS=Saccharomyces cerevisiae (strain ATCC 204508 / S288c) OX=559292 GN=SKI6 PE=1 SV=1	0.126847	0.246998
Q12158	MCD1	Sister chromatid cohesion protein 1 OS=Saccharomyces cerevisiae (strain ATCC 204508 / S288c) OX=559292 GN=MCD1 PE=1 SV=1	0.665999	0.1618
Q12532	RQC2	Ribosome quality control complex subunit 2 OS=Saccharomyces cerevisiae (strain ATCC 204508 / S288c) OX=559292 GN=RQC2 PE=1 SV=1	1.61545	0.358865
P40510	SER33	D-3-phosphoglycerate dehydrogenase 2 OS=Saccharomyces cerevisiae (strain ATCC 204508 / S288c) OX=559292 GN=SER33 PE=1 SV=1	2.28527	0.014889
P53227	MTE1	Uncharacterized protein YGR042W OS=Saccharomyces cerevisiae (strain ATCC 204508 / S288c) OX=559292 GN=YGR042W PE=4 SV=1	1.13682	0.476813
P40041	VHR2	Transcription factor VHR2 OS=Saccharomyces cerevisiae (strain ATCC 204508 / S288c) OX=559292 GN=VHR2 PE=1 SV=1	3.04843	0.033644
Q08214	NTG2	Endonuclease III homolog 2 OS=Saccharomyces cerevisiae (strain ATCC 204508 / S288c) OX=559292 GN=NTG2 PE=1 SV=1	7.22382	0.035556
P53946	ARP5	Actin-related protein 5 OS=Saccharomyces cerevisiae (strain ATCC 204508 / S288c) OX=559292 GN=ARP5 PE=1 SV=1	0.412333	0.001941
P09624	LPD1	Dihydrolipoyl dehydrogenase, mitochondrial OS=Saccharomyces cerevisiae (strain ATCC 204508 / S288c) OX=559292 GN=LPD1 PE=1 SV=1	1.41284	0.246024
P10869	HOM3	Aspartokinase OS=Saccharomyces cerevisiae (strain ATCC 204508 / S288c) OX=559292 GN=HOM3 PE=1 SV=2	0.567936	0.272229
P28778	MRP17	37S ribosomal protein MRP17, mitochondrial OS=Saccharomyces cerevisiae (strain ATCC 204508 / S288c) OX=559292 GN=MRP17 PE=1 SV=1	1.18453	0.451089
Q03690	CLU1	Clustered mitochondria protein 1 OS=Saccharomyces cerevisiae (strain ATCC 204508 / S288c) OX=559292 GN=CLU1 PE=1 SV=1	3.044	0.00027
P0C074	YSF3	RDS3 complex subunit 10 OS=Saccharomyces cerevisiae (strain ATCC 204508 / S288c) OX=559292 GN=YSF3 PE=1 SV=1	1.502	0.415656
P54785	MOT3	Transcriptional activator/repressor MOT3 OS=Saccharomyces cerevisiae (strain ATCC 204508 / S288c) OX=559292 GN=MOT3 PE=1 SV=1	2.72781	0.063514
Q05024	TRI1	Protein TRI1 OS=Saccharomyces cerevisiae (strain ATCC 204508 / S288c) OX=559292 GN=TRI1 PE=1 SV=1	3.68745	0.004069
P37297	STT4	Phosphatidylinositol 4-kinase STT4 OS=Saccharomyces cerevisiae (strain ATCC 204508 / S288c) OX=559292 GN=STT4 PE=1 SV=1	2.33932	0.006306
P38826	ORC6	Origin recognition complex subunit 6 OS=Saccharomyces cerevisiae (strain ATCC 204508 / S288c) OX=559292 GN=ORC6 PE=1 SV=2	2.58487	0.018021
P38198	STU1	Protein STU1 OS=Saccharomyces cerevisiae (strain ATCC 204508 / S288c) OX=559292 GN=STU1 PE=1 SV=1	0.985798	0.933621
P34072	MKS1	Negative regulator of RAS-cAMP pathway OS=Saccharomyces cerevisiae (strain ATCC 204508 / S288c) OX=559292 GN=MKS1 PE=1 SV=2	0.144005	0.070256
P31384	CCR4	CCR4-Not complex 3'-5'-exoribonuclease subunit Ccr4 OS=Saccharomyces cerevisiae (strain ATCC 204508 / S288c) OX=559292 GN=CCR4 PE=1 SV=2	0.331524	0.013729
Q03435	NHP10	Non-histone protein 10 OS=Saccharomyces cerevisiae (strain ATCC 204508 / S288c) OX=559292 GN=NHP10 PE=1 SV=1	1.19213	0.735158
Q03780	YDR239C	Uncharacterized protein YDR239C OS=Saccharomyces cerevisiae (strain ATCC 204508 / S288c) OX=559292 GN=YDR239C PE=1 SV=1	0.740214	0.320203
P53732	MRPS12	37S ribosomal protein S12, mitochondrial OS=Saccharomyces cerevisiae (strain ATCC 204508 / S288c) OX=559292 GN=MRPS12 PE=1 SV=1	1.30264	0.397294
P25270	MRM1	rRNA methyltransferase 1, mitochondrial OS=Saccharomyces cerevisiae (strain ATCC 204508 / S288c) OX=559292 GN=MRM1 PE=1 SV=2	2.47632	0.01116
P11633	NHP6B	Non-histone chromosomal protein 6B OS=Saccharomyces cerevisiae (strain ATCC 204508 / S288c) OX=559292 GN=NHP6B PE=1 SV=3	3.90814	0.034493
P06844	SPT3	Protein SPT3 OS=Saccharomyces cerevisiae (strain ATCC 204508 / S288c) OX=559292 GN=SPT3 PE=1 SV=1	2.12294	0.022393
Q06217	SMD2	Small nuclear ribonucleoprotein Sm D2 OS=Saccharomyces cerevisiae (strain ATCC 204508 / S288c) OX=559292 GN=SMD2 PE=1 SV=2	2.65309	0.085204
Q07533	CYK3	Cytokinesis protein 3 OS=Saccharomyces cerevisiae (strain ATCC 204508 / S288c) OX=559292 GN=CYK3 PE=1 SV=1	4.80672	0.017383
P53267	DAM1	DASH complex subunit DAM1 OS=Saccharomyces cerevisiae (strain ATCC 204508 / S288c) OX=559292 GN=DAM1 PE=1 SV=2	1.39241	0.07681
P23641	MIR1	Mitochondrial phosphate carrier protein OS=Saccharomyces cerevisiae (strain ATCC 204508 / S288c) OX=559292 GN=MIR1 PE=1 SV=1	0.332432	0.210139
Q06224	YSH1	Endoribonuclease YSH1 OS=Saccharomyces cerevisiae (strain ATCC 204508 / S288c) OX=559292 GN=YSH1 PE=1 SV=1	0.775499	0.218305
P31378	NTG1	Endonuclease III homolog 1 OS=Saccharomyces cerevisiae (strain ATCC 204508 / S288c) OX=559292 GN=NTG1 PE=1 SV=1	2.29263	0.306493
P21192	ACE2	Metallothionein expression activator OS=Saccharomyces cerevisiae (strain ATCC 204508 / S288c) OX=559292 GN=ACE2 PE=1 SV=1	1.6006	0.122918
P38555	YPT31	GTP-binding protein YPT31/YPT8 OS=Saccharomyces cerevisiae (strain ATCC 204508 / S288c) OX=559292 GN=YPT31 PE=1 SV=3	0.399853	0.277547
P46951	YPP1	Cargo-transport protein YPP1 OS=Saccharomyces cerevisiae (strain ATCC 204508 / S288c) OX=559292 GN=YPP1 PE=1 SV=1	2.86284	0.002531
P39073	SSN3	Meiotic mRNA stability protein kinase SSN3 OS=Saccharomyces cerevisiae (strain ATCC 204508 / S288c) OX=559292 GN=SSN3 PE=1 SV=3	1.71899	0.053453
P22211	NPR1	Nitrogen permease reactivator protein OS=Saccharomyces cerevisiae (strain ATCC 204508 / S288c) OX=559292 GN=NPR1 PE=1 SV=2	0.20552	0.01071
Q08278	MED7	Mediator of RNA polymerase II transcription subunit 7 OS=Saccharomyces cerevisiae (strain ATCC 204508 / S288c) OX=559292 GN=MED7 PE=1 SV=1	1.47105	0.209756
P40470	RRT14	Regulator of rDNA transcription protein 14 OS=Saccharomyces cerevisiae (strain ATCC 204508 / S288c) OX=559292 GN=RRT14 PE=1 SV=1	4.15926	0.355535
Q05541	NSE3	Non-structural maintenance of chromosome element 3 OS=Saccharomyces cerevisiae (strain ATCC 204508 / S288c) OX=559292 GN=NSE3 PE=1 SV=1	1.61181	0.419657
P38744	MCO14	Putative pterin-4-alpha-carbinolamine dehydratase OS=Saccharomyces cerevisiae (strain ATCC 204508 / S288c) OX=559292 GN=YHL018W PE=1 SV=1	0.223662	0.553428
P33329	PPZ2	Serine/threonine-protein phosphatase PP-Z2 OS=Saccharomyces cerevisiae (strain ATCC 204508 / S288c) OX=559292 GN=PPZ2 PE=1 SV=4	0.182839	0.002311
Q02630	NUP116	Nucleoporin NUP116/NSP116 OS=Saccharomyces cerevisiae (strain ATCC 204508 / S288c) OX=559292 GN=NUP116 PE=1 SV=2	1.44894	0.310834
P38811	TRA1	Transcription-associated protein 1 OS=Saccharomyces cerevisiae (strain ATCC 204508 / S288c) OX=559292 GN=TRA1 PE=1 SV=1	1.29118	0.656631
P39990	SNU13	13 kDa ribonucleoprotein-associated protein OS=Saccharomyces cerevisiae (strain ATCC 204508 / S288c) OX=559292 GN=SNU13 PE=1 SV=1	2.47664	0.048434
P38200	SHE1	Mitotic spindle-associated protein SHE1 OS=Saccharomyces cerevisiae (strain ATCC 204508 / S288c) OX=559292 GN=SHE1 PE=1 SV=1	2.52929	0.012657
P49435	APT1	Adenine phosphoribosyltransferase 1 OS=Saccharomyces cerevisiae (strain ATCC 204508 / S288c) OX=559292 GN=APT1 PE=1 SV=3	0.755516	0.368858
P50102	UBP8	Ubiquitin carboxyl-terminal hydrolase 8 OS=Saccharomyces cerevisiae (strain ATCC 204508 / S288c) OX=559292 GN=UBP8 PE=1 SV=1	1.54092	0.245889
P03874	CBP2	Cytochrome B pre-mRNA-processing protein 2 OS=Saccharomyces cerevisiae (strain ATCC 204508 / S288c) OX=559292 GN=CBP2 PE=1 SV=2	0	0.00511
Q12102	CFT2	Cleavage factor two protein 2 OS=Saccharomyces cerevisiae (strain ATCC 204508 / S288c) OX=559292 GN=CFT2 PE=1 SV=1	1.49887	0.013573
Q12136	SAS10	Something about silencing protein 10 OS=Saccharomyces cerevisiae (strain ATCC 204508 / S288c) OX=559292 GN=SAS10 PE=1 SV=1	1.70901	0.088904
P14907	NSP1	Nucleoporin NSP1 OS=Saccharomyces cerevisiae (strain ATCC 204508 / S288c) OX=559292 GN=NSP1 PE=1 SV=1	1.55638	0.133711
P40577	MND2	Anaphase-promoting complex subunit MND2 OS=Saccharomyces cerevisiae (strain ATCC 204508 / S288c) OX=559292 GN=MND2 PE=1 SV=1	0.944928	0.87869
P27810	KTR1	Alpha-1,2 mannosyltransferase KTR1 OS=Saccharomyces cerevisiae (strain ATCC 204508 / S288c) OX=559292 GN=KTR1 PE=1 SV=1	0.414378	0.042131
P18562	FUR1	Uracil phosphoribosyltransferase OS=Saccharomyces cerevisiae (strain ATCC 204508 / S288c) OX=559292 GN=FUR1 PE=1 SV=2	2.48484	0.154167
Q08562	ULS1	ATP-dependent helicase ULS1 OS=Saccharomyces cerevisiae (strain ATCC 204508 / S288c) OX=559292 GN=ULS1 PE=1 SV=1	1.55753	0.103481
Q12230	LSP1	Sphingolipid long chain base-responsive protein LSP1 OS=Saccharomyces cerevisiae (strain ATCC 204508 / S288c) OX=559292 GN=LSP1 PE=1 SV=1	0.984738	0.909858
Q12502	LDB19	Protein LDB19 OS=Saccharomyces cerevisiae (strain ATCC 204508 / S288c) OX=559292 GN=LDB19 PE=1 SV=1	3.78582	0.028212
Q02884	ELP4	Elongator complex protein 4 OS=Saccharomyces cerevisiae (strain ATCC 204508 / S288c) OX=559292 GN=ELP4 PE=1 SV=1	1.37583	0.324649
P32600	TOR2	Serine/threonine-protein kinase TOR2 OS=Saccharomyces cerevisiae (strain ATCC 204508 / S288c) OX=559292 GN=TOR2 PE=1 SV=3	0.863093	0.627498
Q04003	SAS4	Something about silencing protein 4 OS=Saccharomyces cerevisiae (strain ATCC 204508 / S288c) OX=559292 GN=SAS4 PE=1 SV=1	2.34882	0.028427
P38920	MLH1	DNA mismatch repair protein MLH1 OS=Saccharomyces cerevisiae (strain ATCC 204508 / S288c) OX=559292 GN=MLH1 PE=1 SV=2	1.97107	0.055578
P32387	MRP20	54S ribosomal protein L41, mitochondrial OS=Saccharomyces cerevisiae (strain ATCC 204508 / S288c) OX=559292 GN=MRP20 PE=1 SV=1	2.20355	0.056991
P07264	LEU1	3-isopropylmalate dehydratase OS=Saccharomyces cerevisiae (strain ATCC 204508 / S288c) OX=559292 GN=LEU1 PE=1 SV=3	0.941735	0.506023
P32580	SUV3	ATP-dependent RNA helicase SUV3, mitochondrial OS=Saccharomyces cerevisiae (strain ATCC 204508 / S288c) OX=559292 GN=SUV3 PE=1 SV=2	0	0.126414
P40364	MPM1	Mitochondrial peculiar membrane protein 1 OS=Saccharomyces cerevisiae (strain ATCC 204508 / S288c) OX=559292 GN=MPM1 PE=1 SV=1	0.903217	0.836032
P06780	RHO1	GTP-binding protein RHO1 OS=Saccharomyces cerevisiae (strain ATCC 204508 / S288c) OX=559292 GN=RHO1 PE=1 SV=3	0.865414	0.693952
P36516	MRPL3	54S ribosomal protein L3, mitochondrial OS=Saccharomyces cerevisiae (strain ATCC 204508 / S288c) OX=559292 GN=MRPL3 PE=1 SV=2	1.84593	0.021952
P20449	DBP5	ATP-dependent RNA helicase DBP5 OS=Saccharomyces cerevisiae (strain ATCC 204508 / S288c) OX=559292 GN=DBP5 PE=1 SV=2	0.41557	0.156481
Q04740	RNH1	Ribonuclease H OS=Saccharomyces cerevisiae (strain ATCC 204508 / S288c) OX=559292 GN=RNH1 PE=1 SV=2	1.54941	0.287354
P23250	RPI1	Negative RAS protein regulator protein OS=Saccharomyces cerevisiae (strain ATCC 204508 / S288c) OX=559292 GN=RPI1 PE=1 SV=2	4.02228	0.050656
Q12248	DAD1	DASH complex subunit DAD1 OS=Saccharomyces cerevisiae (strain ATCC 204508 / S288c) OX=559292 GN=DAD1 PE=1 SV=1	1.77019	0.258411
P36523	MRPL15	54S ribosomal protein L15, mitochondrial OS=Saccharomyces cerevisiae (strain ATCC 204508 / S288c) OX=559292 GN=MRPL15 PE=1 SV=3	1.7862	0.080897
P36015	YKT6	Synaptobrevin homolog YKT6 OS=Saccharomyces cerevisiae (strain ATCC 204508 / S288c) OX=559292 GN=YKT6 PE=1 SV=1	0.965715	0.892203
Q04869	YMR315W	Uncharacterized protein YMR315W OS=Saccharomyces cerevisiae (strain ATCC 204508 / S288c) OX=559292 GN=YMR315W PE=1 SV=1	1.02026	0.935487
P41813	FKH2	Fork head protein homolog 2 OS=Saccharomyces cerevisiae (strain ATCC 204508 / S288c) OX=559292 GN=FKH2 PE=1 SV=1	1.46508	0.0338
P47771	ALD2	Aldehyde dehydrogenase [NAD(P)+] 1 OS=Saccharomyces cerevisiae (strain ATCC 204508 / S288c) OX=559292 GN=ALD2 PE=1 SV=2	0.824632	0.680122
P40450	BNR1	BNI1-related protein 1 OS=Saccharomyces cerevisiae (strain ATCC 204508 / S288c) OX=559292 GN=BNR1 PE=1 SV=1	5.25189	0.009878
P28743	KIP2	Kinesin-like protein KIP2 OS=Saccharomyces cerevisiae (strain ATCC 204508 / S288c) OX=559292 GN=KIP2 PE=1 SV=1	2.86813	0.127803
Q02773	RPM2	Ribonuclease P protein component, mitochondrial OS=Saccharomyces cerevisiae (strain ATCC 204508 / S288c) OX=559292 GN=RPM2 PE=1 SV=1	3.05408	0.038888
Q03071	ELC1	Elongin-C OS=Saccharomyces cerevisiae (strain ATCC 204508 / S288c) OX=559292 GN=ELC1 PE=1 SV=1	0.691975	0.402704
P47130	CSN12	Cop9 signalosome complex subunit 12 OS=Saccharomyces cerevisiae (strain ATCC 204508 / S288c) OX=559292 GN=CSN12 PE=1 SV=1	3.39217	0.128037
P53278	YGR130C	Uncharacterized protein YGR130C OS=Saccharomyces cerevisiae (strain ATCC 204508 / S288c) OX=559292 GN=YGR130C PE=1 SV=1	0.767185	0.3044
Q05892	COQ11	MIOREX complex component 2 OS=Saccharomyces cerevisiae (strain ATCC 204508 / S288c) OX=559292 GN=COQ11 PE=1 SV=1	0
P12904	SNF4	5'-AMP-activated protein kinase subunit gamma OS=Saccharomyces cerevisiae (strain ATCC 204508 / S288c) OX=559292 GN=SNF4 PE=1 SV=1	0.561519	0.156553
Q05468	RQC1	Ribosome quality control complex subunit 1 OS=Saccharomyces cerevisiae (strain ATCC 204508 / S288c) OX=559292 GN=RQC1 PE=1 SV=1	0.365427	0.330854
P48524	BUL1	Ubiquitin ligase-binding protein BUL1 OS=Saccharomyces cerevisiae (strain ATCC 204508 / S288c) OX=559292 GN=BUL1 PE=1 SV=1	0.283654	0.000863
Q05506	YDR341C	Arginine--tRNA ligase, cytoplasmic OS=Saccharomyces cerevisiae (strain ATCC 204508 / S288c) OX=559292 GN=YDR341C PE=1 SV=1	1.06314	0.751553
P53199	ERG26	Sterol-4-alpha-carboxylate 3-dehydrogenase, decarboxylating OS=Saccharomyces cerevisiae (strain ATCC 204508 / S288c) OX=559292 GN=ERG26 PE=1 SV=1	1.01714	0.950296
P38689	PRS3	Ribose-phosphate pyrophosphokinase 3 OS=Saccharomyces cerevisiae (strain ATCC 204508 / S288c) OX=559292 GN=PRS3 PE=1 SV=1	0.669747	0.22667
P24276	SSD1	Protein SSD1 OS=Saccharomyces cerevisiae (strain ATCC 204508 / S288c) OX=559292 GN=SSD1 PE=1 SV=1	0.181111	0.028133
P36528	MRPL17	54S ribosomal protein L17, mitochondrial OS=Saccharomyces cerevisiae (strain ATCC 204508 / S288c) OX=559292 GN=MRPL17 PE=1 SV=2	1.11906	0.647822
Q04089	DOT1	Histone-lysine N-methyltransferase, H3 lysine-79 specific OS=Saccharomyces cerevisiae (strain ATCC 204508 / S288c) OX=559292 GN=DOT1 PE=1 SV=1	0.794419	0.371528
P33748	MSN2	Zinc finger protein MSN2 OS=Saccharomyces cerevisiae (strain ATCC 204508 / S288c) OX=559292 GN=MSN2 PE=1 SV=1	1.96292	0.353415
Q04600	TMA64	Translation machinery-associated protein 64 OS=Saccharomyces cerevisiae (strain ATCC 204508 / S288c) OX=559292 GN=TMA64 PE=1 SV=1	2.63574	0.064142
P38429	SAP30	Transcriptional regulatory protein SAP30 OS=Saccharomyces cerevisiae (strain ATCC 204508 / S288c) OX=559292 GN=SAP30 PE=1 SV=2	0.80995	0.64761
P34111	TFC3	Transcription factor tau 138 kDa subunit OS=Saccharomyces cerevisiae (strain ATCC 204508 / S288c) OX=559292 GN=TFC3 PE=1 SV=1	10.9048	0.014056
Q12157	APC11	Anaphase-promoting complex subunit 11 OS=Saccharomyces cerevisiae (strain ATCC 204508 / S288c) OX=559292 GN=APC11 PE=1 SV=1	0.81275	0.737092
Q08817	SOG2	Leucine-rich repeat-containing protein SOG2 OS=Saccharomyces cerevisiae (strain ATCC 204508 / S288c) OX=559292 GN=SOG2 PE=1 SV=1	0.808865	0.743426
P38205	NCL1	Multisite-specific tRNA:(cytosine-C(5))-methyltransferase OS=Saccharomyces cerevisiae (strain ATCC 204508 / S288c) OX=559292 GN=NCL1 PE=1 SV=1	1.07404	0.845758
P43124	NSE4	Non-structural maintenance of chromosome element 4 OS=Saccharomyces cerevisiae (strain ATCC 204508 / S288c) OX=559292 GN=NSE4 PE=1 SV=1	1.79725	0.265637
P17629	HPR1	THO complex subunit HPR1 OS=Saccharomyces cerevisiae (strain ATCC 204508 / S288c) OX=559292 GN=HPR1 PE=1 SV=2	0.395714	0.089014
P0C0V8	RPS21A	40S ribosomal protein S21-A OS=Saccharomyces cerevisiae (strain ATCC 204508 / S288c) OX=559292 GN=RPS21A PE=1 SV=1	1.26463	0.476052
P32606	PET127	Putative mitochondrial translation system component PET127 OS=Saccharomyces cerevisiae (strain ATCC 204508 / S288c) OX=559292 GN=PET127 PE=1 SV=2	2.9601	0.048948
P47141	RSM26	37S ribosomal protein S26, mitochondrial OS=Saccharomyces cerevisiae (strain ATCC 204508 / S288c) OX=559292 GN=RSM26 PE=1 SV=1	1.70292	0.199796
P32829	MRE11	Double-strand break repair protein MRE11 OS=Saccharomyces cerevisiae (strain ATCC 204508 / S288c) OX=559292 GN=MRE11 PE=1 SV=2	0.419337	0.006726
P40018	SMB1	Small nuclear ribonucleoprotein-associated protein B OS=Saccharomyces cerevisiae (strain ATCC 204508 / S288c) OX=559292 GN=SMB1 PE=1 SV=1	2.14871	0.055862
Q05580	HEL2	E3 ubiquitin-protein ligase HEL2 OS=Saccharomyces cerevisiae (strain ATCC 204508 / S288c) OX=559292 GN=HEL2 PE=1 SV=1	2.12095	0.03457
P52489	PYK2	Pyruvate kinase 2 OS=Saccharomyces cerevisiae (strain ATCC 204508 / S288c) OX=559292 GN=PYK2 PE=1 SV=1	2.12782	0.18664
Q12125	GET4	Golgi to ER traffic protein 4 OS=Saccharomyces cerevisiae (strain ATCC 204508 / S288c) OX=559292 GN=GET4 PE=1 SV=1	0	7.4e-05
P38431	TIF5	Eukaryotic translation initiation factor 5 OS=Saccharomyces cerevisiae (strain ATCC 204508 / S288c) OX=559292 GN=TIF5 PE=1 SV=1	1.00389	0.992313
Q06707	SWC7	SWR1-complex protein 7 OS=Saccharomyces cerevisiae (strain ATCC 204508 / S288c) OX=559292 GN=SWC7 PE=1 SV=1	2.17172	0.043404
P22470	SAN1	Protein SAN1 OS=Saccharomyces cerevisiae (strain ATCC 204508 / S288c) OX=559292 GN=SAN1 PE=1 SV=1	0.407845	0.014318
P07347	ARD1	N-terminal acetyltransferase A complex catalytic subunit ARD1 OS=Saccharomyces cerevisiae (strain ATCC 204508 / S288c) OX=559292 GN=ARD1 PE=1 SV=2	0.0329831	0.057273
P07283	SEC53	Phosphomannomutase OS=Saccharomyces cerevisiae (strain ATCC 204508 / S288c) OX=559292 GN=SEC53 PE=1 SV=1	1.21526	0.512473
P40481	HPM1	Histidine protein methyltransferase 1 OS=Saccharomyces cerevisiae (strain ATCC 204508 / S288c) OX=559292 GN=HPM1 PE=1 SV=1	5.32769	0.011895
P36531	MRPL36	54S ribosomal protein L36, mitochondrial OS=Saccharomyces cerevisiae (strain ATCC 204508 / S288c) OX=559292 GN=MRPL36 PE=1 SV=3	1.35637	0.319237
O13563	RPN13	26S proteasome regulatory subunit RPN13 OS=Saccharomyces cerevisiae (strain ATCC 204508 / S288c) OX=559292 GN=RPN13 PE=1 SV=1	2.06552	0.139358
P39101	CAJ1	Protein CAJ1 OS=Saccharomyces cerevisiae (strain ATCC 204508 / S288c) OX=559292 GN=CAJ1 PE=1 SV=1	0.990179	0.986456
P25302	SWI4	Regulatory protein SWI4 OS=Saccharomyces cerevisiae (strain ATCC 204508 / S288c) OX=559292 GN=SWI4 PE=1 SV=2	0.168494	0.000655
Q04177	UTP5	U3 small nucleolar RNA-associated protein 5 OS=Saccharomyces cerevisiae (strain ATCC 204508 / S288c) OX=559292 GN=UTP5 PE=1 SV=1	0	0.055734
P33328	SNC2	Synaptobrevin homolog 2 OS=Saccharomyces cerevisiae (strain ATCC 204508 / S288c) OX=559292 GN=SNC2 PE=1 SV=2	0.34455	0.185451
P53632	PAP2	Poly(A) RNA polymerase protein 2 OS=Saccharomyces cerevisiae (strain ATCC 204508 / S288c) OX=559292 GN=PAP2 PE=1 SV=1	0.599024	0.462403
P15019	TAL1	Transaldolase OS=Saccharomyces cerevisiae (strain ATCC 204508 / S288c) OX=559292 GN=TAL1 PE=1 SV=4	1.43717	0.475476
Q05934	VID22	Vacuolar import and degradation protein 22 OS=Saccharomyces cerevisiae (strain ATCC 204508 / S288c) OX=559292 GN=VID22 PE=1 SV=1	0.756131	0.284196
P38243	YBR071W	Uncharacterized protein YBR071W OS=Saccharomyces cerevisiae (strain ATCC 204508 / S288c) OX=559292 GN=YBR071W PE=1 SV=1	0.774991	0.478342
Q12180	HAL9	Halotolerance protein 9 OS=Saccharomyces cerevisiae (strain ATCC 204508 / S288c) OX=559292 GN=HAL9 PE=1 SV=1	5.57317	0.010679
P04650	RPL39	60S ribosomal protein L39 OS=Saccharomyces cerevisiae (strain ATCC 204508 / S288c) OX=559292 GN=RPL39 PE=1 SV=3	1.2742	0.533422
P38873	KOG1	Target of rapamycin complex 1 subunit KOG1 OS=Saccharomyces cerevisiae (strain ATCC 204508 / S288c) OX=559292 GN=KOG1 PE=1 SV=2	1.45395	0.276613
P32366	VMA6	V-type proton ATPase subunit d OS=Saccharomyces cerevisiae (strain ATCC 204508 / S288c) OX=559292 GN=VMA6 PE=1 SV=2	1.29455	0.081787
P23638	PRE9	Proteasome subunit alpha type-3 OS=Saccharomyces cerevisiae (strain ATCC 204508 / S288c) OX=559292 GN=PRE9 PE=1 SV=1	1.42082	0.485898
Q05518	PAL1	Protein PAL1 OS=Saccharomyces cerevisiae (strain ATCC 204508 / S288c) OX=559292 GN=PAL1 PE=1 SV=1	0.966458	0.952408
P38079	YRO2	Protein YRO2 OS=Saccharomyces cerevisiae (strain ATCC 204508 / S288c) OX=559292 GN=YRO2 PE=1 SV=1	0.945207	0.88102
Q99181	HSH49	Protein HSH49 OS=Saccharomyces cerevisiae (strain ATCC 204508 / S288c) OX=559292 GN=HSH49 PE=1 SV=1	1.78751	0.059749
P38891	BAT1	Branched-chain-amino-acid aminotransferase, mitochondrial OS=Saccharomyces cerevisiae (strain ATCC 204508 / S288c) OX=559292 GN=BAT1 PE=1 SV=1	1.35693	0.333278
P26637	CDC60	Leucine--tRNA ligase, cytoplasmic OS=Saccharomyces cerevisiae (strain ATCC 204508 / S288c) OX=559292 GN=CDC60 PE=1 SV=1	0.149192	0.055499
P40061	TSC11	Target of rapamycin complex 2 subunit TSC11 OS=Saccharomyces cerevisiae (strain ATCC 204508 / S288c) OX=559292 GN=TSC11 PE=1 SV=1	1.33768	0.338171
Q12259	YLR108C	BTB/POZ domain-containing protein YLR108C OS=Saccharomyces cerevisiae (strain ATCC 204508 / S288c) OX=559292 GN=YLR108C PE=1 SV=1	0.856758	0.591863
Q12020	SRL2	Protein SRL2 OS=Saccharomyces cerevisiae (strain ATCC 204508 / S288c) OX=559292 GN=SRL2 PE=1 SV=1	0	0.02458
P53309	YAP1802	Clathrin coat assembly protein AP180B OS=Saccharomyces cerevisiae (strain ATCC 204508 / S288c) OX=559292 GN=YAP1802 PE=1 SV=1	0.954471	0.303896
P38228	TCM62	Mitochondrial chaperone TCM62 OS=Saccharomyces cerevisiae (strain ATCC 204508 / S288c) OX=559292 GN=TCM62 PE=1 SV=2	1.79397	0.343349
P49704	PRP31	Pre-mRNA-processing factor 31 OS=Saccharomyces cerevisiae (strain ATCC 204508 / S288c) OX=559292 GN=PRP31 PE=1 SV=2	1.29207	0.34015
Q04408	YDR514C	Uncharacterized protein YDR514C OS=Saccharomyces cerevisiae (strain ATCC 204508 / S288c) OX=559292 GN=YDR514C PE=1 SV=1	0.992232	0.983061
P43563	MOB2	CBK1 kinase activator protein MOB2 OS=Saccharomyces cerevisiae (strain ATCC 204508 / S288c) OX=559292 GN=MOB2 PE=1 SV=2	1.64027	0.229187
Q12335	PST2	Protoplast secreted protein 2 OS=Saccharomyces cerevisiae (strain ATCC 204508 / S288c) OX=559292 GN=PST2 PE=1 SV=1	0.729681	0.325502
Q04048	SYF1	Pre-mRNA-splicing factor SYF1 OS=Saccharomyces cerevisiae (strain ATCC 204508 / S288c) OX=559292 GN=SYF1 PE=1 SV=1	0.833069	0.719625
P09950	HEM1	5-aminolevulinate synthase, mitochondrial OS=Saccharomyces cerevisiae (strain ATCC 204508 / S288c) OX=559292 GN=HEM1 PE=1 SV=1	1.61166	0.140426
P17883	SKI3	Superkiller protein 3 OS=Saccharomyces cerevisiae (strain ATCC 204508 / S288c) OX=559292 GN=SKI3 PE=1 SV=2	2.37508	0.01083
P08524	ERG20	Farnesyl pyrophosphate synthase OS=Saccharomyces cerevisiae (strain ATCC 204508 / S288c) OX=559292 GN=ERG20 PE=1 SV=2	1.06747	0.856539
P43605	ECO1	N-acetyltransferase ECO1 OS=Saccharomyces cerevisiae (strain ATCC 204508 / S288c) OX=559292 GN=ECO1 PE=1 SV=1	0.565977	0.517861
P43633	ALK1	Serine/threonine-protein kinase Haspin homolog ALK1 OS=Saccharomyces cerevisiae (strain ATCC 204508 / S288c) OX=559292 GN=ALK1 PE=1 SV=2	0.342659	0.004595
Q12487	MRPL23	54S ribosomal protein L23, mitochondrial OS=Saccharomyces cerevisiae (strain ATCC 204508 / S288c) OX=559292 GN=MRPL23 PE=1 SV=1	2.55672	0.032914
P31116	HOM6	Homoserine dehydrogenase OS=Saccharomyces cerevisiae (strain ATCC 204508 / S288c) OX=559292 GN=HOM6 PE=1 SV=1	0.56078	0.262794
P69850	DAD3	DASH complex subunit DAD3 OS=Saccharomyces cerevisiae (strain ATCC 204508 / S288c) OX=559292 GN=DAD3 PE=1 SV=1	1.18153	0.668145
Q92317	NCB2	Negative cofactor 2 complex subunit beta OS=Saccharomyces cerevisiae (strain ATCC 204508 / S288c) OX=559292 GN=NCB2 PE=1 SV=1	9.86279	0.013371
P36013	MAE1	NAD-dependent malic enzyme, mitochondrial OS=Saccharomyces cerevisiae (strain ATCC 204508 / S288c) OX=559292 GN=MAE1 PE=1 SV=1	0.905447	0.566719
Q03954	SPC19	DASH complex subunit SPC19 OS=Saccharomyces cerevisiae (strain ATCC 204508 / S288c) OX=559292 GN=SPC19 PE=1 SV=1	1.59843	0.324614
P53599	SSK2	MAP kinase kinase kinase SSK2 OS=Saccharomyces cerevisiae (strain ATCC 204508 / S288c) OX=559292 GN=SSK2 PE=1 SV=1	0.260062	0.190041
P43579	IES1	Ino eighty subunit 1 OS=Saccharomyces cerevisiae (strain ATCC 204508 / S288c) OX=559292 GN=IES1 PE=1 SV=1	0.913853	0.667935
P32379	PUP2	Proteasome subunit alpha type-5 OS=Saccharomyces cerevisiae (strain ATCC 204508 / S288c) OX=559292 GN=PUP2 PE=1 SV=2	2.66222	0.013227
P32849	RAD5	DNA repair protein RAD5 OS=Saccharomyces cerevisiae (strain ATCC 204508 / S288c) OX=559292 GN=RAD5 PE=1 SV=1	1.43778	0.061417
P53137	CUE3	RQC trigger complex subunit CUE3 OS=Saccharomyces cerevisiae (strain ATCC 204508 / S288c) OX=559292 GN=CUE3 PE=1 SV=1	0
P47116	PTK2	Serine/threonine-protein kinase PTK2/STK2 OS=Saccharomyces cerevisiae (strain ATCC 204508 / S288c) OX=559292 GN=PTK2 PE=1 SV=1	1.43345	0.329449
P32570	SRB6	Mediator of RNA polymerase II transcription subunit 22 OS=Saccharomyces cerevisiae (strain ATCC 204508 / S288c) OX=559292 GN=SRB6 PE=1 SV=1	2.3501	0.018691
P32644	ECM32	Putative ATP-dependent RNA helicase ECM32 OS=Saccharomyces cerevisiae (strain ATCC 204508 / S288c) OX=559292 GN=ECM32 PE=1 SV=1	0.152185	0.138803
P38153	APM3	AP-3 complex subunit mu OS=Saccharomyces cerevisiae (strain ATCC 204508 / S288c) OX=559292 GN=APM3 PE=1 SV=2	0.367827	0.040949
P53829	CAF40	Protein CAF40 OS=Saccharomyces cerevisiae (strain ATCC 204508 / S288c) OX=559292 GN=CAF40 PE=1 SV=1	1.43414	0.10233
Q07623	NOP6	Nucleolar protein 6 OS=Saccharomyces cerevisiae (strain ATCC 204508 / S288c) OX=559292 GN=NOP6 PE=1 SV=1	2.80412	0.035264
P36104	SWD2	COMPASS component SWD2 OS=Saccharomyces cerevisiae (strain ATCC 204508 / S288c) OX=559292 GN=SWD2 PE=1 SV=1	1.13966	0.731709
P13298	URA5	Orotate phosphoribosyltransferase 1 OS=Saccharomyces cerevisiae (strain ATCC 204508 / S288c) OX=559292 GN=URA5 PE=1 SV=2	0.190007	0.271558
P20484	MAK11	Protein MAK11 OS=Saccharomyces cerevisiae (strain ATCC 204508 / S288c) OX=559292 GN=MAK11 PE=1 SV=2	1.13133	0.800718
Q12509	ARP6	Actin-like protein ARP6 OS=Saccharomyces cerevisiae (strain ATCC 204508 / S288c) OX=559292 GN=ARP6 PE=1 SV=1	2.77067	0.012316
P41807	VMA13	V-type proton ATPase subunit H OS=Saccharomyces cerevisiae (strain ATCC 204508 / S288c) OX=559292 GN=VMA13 PE=1 SV=1	1.15957	0.643595
Q08962	NIP7	60S ribosome subunit biogenesis protein NIP7 OS=Saccharomyces cerevisiae (strain ATCC 204508 / S288c) OX=559292 GN=NIP7 PE=1 SV=1	0.708155	0.143167
P32895	PRS1	Ribose-phosphate pyrophosphokinase 1 OS=Saccharomyces cerevisiae (strain ATCC 204508 / S288c) OX=559292 GN=PRS1 PE=1 SV=1	0.998353	0.990159
P36169	SKG1	Suppressor of lethality of KEX2 GAS1 double null mutant protein 1 OS=Saccharomyces cerevisiae (strain ATCC 204508 / S288c) OX=559292 GN=SKG1 PE=1 SV=2	0.798968	0.564322
Q07657	SHS1	Seventh homolog of septin 1 OS=Saccharomyces cerevisiae (strain ATCC 204508 / S288c) OX=559292 GN=SHS1 PE=1 SV=1	0.366141	0.423267
P34243	HCS1	DNA polymerase alpha-associated DNA helicase A OS=Saccharomyces cerevisiae (strain ATCC 204508 / S288c) OX=559292 GN=HCS1 PE=1 SV=1	1.26885	0.28358
P48412	UPF3	Nonsense-mediated mRNA decay protein 3 OS=Saccharomyces cerevisiae (strain ATCC 204508 / S288c) OX=559292 GN=UPF3 PE=1 SV=1	1.15491	0.616584
P34247	UTP11	U3 small nucleolar RNA-associated protein 11 OS=Saccharomyces cerevisiae (strain ATCC 204508 / S288c) OX=559292 GN=UTP11 PE=1 SV=2	1.33096	0.490227
P39008	POP2	Poly(A) ribonuclease POP2 OS=Saccharomyces cerevisiae (strain ATCC 204508 / S288c) OX=559292 GN=POP2 PE=1 SV=2	1.14018	0.376574
Q3E835	MHF1	Inner kinetochore subunit MHF1 OS=Saccharomyces cerevisiae (strain ATCC 204508 / S288c) OX=559292 GN=MHF1 PE=1 SV=1	9.0604	0.004513
P32525	ECM25	Protein ECM25 OS=Saccharomyces cerevisiae (strain ATCC 204508 / S288c) OX=559292 GN=ECM25 PE=1 SV=2	0
Q04868	ELP6	Elongator complex protein 6 OS=Saccharomyces cerevisiae (strain ATCC 204508 / S288c) OX=559292 GN=ELP6 PE=1 SV=1	2.87038	0.025136
P20084	MRPL33	54S ribosomal protein L33, mitochondrial OS=Saccharomyces cerevisiae (strain ATCC 204508 / S288c) OX=559292 GN=MRPL33 PE=1 SV=4	1.44961	0.425336
P03875	AI1	Putative COX1/OXI3 intron 1 protein OS=Saccharomyces cerevisiae (strain ATCC 204508 / S288c) OX=559292 GN=AI1 PE=4 SV=2	1.03737	0.934873
Q03834	MSH6	DNA mismatch repair protein MSH6 OS=Saccharomyces cerevisiae (strain ATCC 204508 / S288c) OX=559292 GN=MSH6 PE=1 SV=1	1.07901	0.10435
Q12457	NSI1	RNA polymerase I termination factor OS=Saccharomyces cerevisiae (strain ATCC 204508 / S288c) OX=559292 GN=NSI1 PE=1 SV=1	3.72165	0.027851
P32342	SRP21	Signal recognition particle subunit SRP21 OS=Saccharomyces cerevisiae (strain ATCC 204508 / S288c) OX=559292 GN=SRP21 PE=1 SV=3	1.33463	0.230823
P40825	ALA1	Alanine--tRNA ligase, mitochondrial OS=Saccharomyces cerevisiae (strain ATCC 204508 / S288c) OX=559292 GN=ALA1 PE=1 SV=3	2.61652	0.031274
P14680	YAK1	Dual specificity protein kinase YAK1 OS=Saccharomyces cerevisiae (strain ATCC 204508 / S288c) OX=559292 GN=YAK1 PE=1 SV=1	1.68898	0.053266
P40214	FDO1	Protein FDO1 OS=Saccharomyces cerevisiae (strain ATCC 204508 / S288c) OX=559292 GN=FDO1 PE=1 SV=1	1.06896	0.693869
P28321	YJU3	Monoglyceride lipase OS=Saccharomyces cerevisiae (strain ATCC 204508 / S288c) OX=559292 GN=YJU3 PE=1 SV=2	0.869444	0.804383
Q02805	ROD1	Protein ROD1 OS=Saccharomyces cerevisiae (strain ATCC 204508 / S288c) OX=559292 GN=ROD1 PE=1 SV=1	0.890373	0.703015
Q07084	SSK1	Osmolarity two-component system protein SSK1 OS=Saccharomyces cerevisiae (strain ATCC 204508 / S288c) OX=559292 GN=SSK1 PE=1 SV=1	0.239696	0.002647
P53861	ELA1	Elongin-A OS=Saccharomyces cerevisiae (strain ATCC 204508 / S288c) OX=559292 GN=ELA1 PE=1 SV=1	0.127746	0.37316
P39732	GIP4	GLC7-interacting protein 4 OS=Saccharomyces cerevisiae (strain ATCC 204508 / S288c) OX=559292 GN=GIP4 PE=1 SV=2	1.5513	0.553105
P36526	MRPL27	54S ribosomal protein L27, mitochondrial OS=Saccharomyces cerevisiae (strain ATCC 204508 / S288c) OX=559292 GN=MRPL27 PE=1 SV=2	2.07285	0.057246
P06843	SPT2	Protein SPT2 OS=Saccharomyces cerevisiae (strain ATCC 204508 / S288c) OX=559292 GN=SPT2 PE=1 SV=1	0.855574	0.59809
Q05958	ECM22	Sterol regulatory element-binding protein ECM22 OS=Saccharomyces cerevisiae (strain ATCC 204508 / S288c) OX=559292 GN=ECM22 PE=1 SV=1	1.91384	0.082257
P33441	MFT1	THO complex subunit MFT1 OS=Saccharomyces cerevisiae (strain ATCC 204508 / S288c) OX=559292 GN=MFT1 PE=1 SV=1	0.287038	0.331764
P15992	HSP26	Heat shock protein 26 OS=Saccharomyces cerevisiae (strain ATCC 204508 / S288c) OX=559292 GN=HSP26 PE=1 SV=3	1.33854	0.224278
P20459	SUI2	Eukaryotic translation initiation factor 2 subunit alpha OS=Saccharomyces cerevisiae (strain ATCC 204508 / S288c) OX=559292 GN=SUI2 PE=1 SV=1	0.771611	0.435442
P38626	CBR1	NADH-cytochrome b5 reductase 1 OS=Saccharomyces cerevisiae (strain ATCC 204508 / S288c) OX=559292 GN=CBR1 PE=1 SV=2	0	0.014357
P14724	CDC26	Anaphase-promoting complex subunit CDC26 OS=Saccharomyces cerevisiae (strain ATCC 204508 / S288c) OX=559292 GN=CDC26 PE=1 SV=2	0	0.001604
P32770	NRP1	Putative RNA-binding protein involved in heterochromatin assembly OS=Saccharomyces cerevisiae (strain ATCC 204508 / S288c) OX=559292 GN=NRP1 PE=1 SV=2	0.11679	0.003123
P35201	MIF2	Inner kinetochore subunit MIF2 OS=Saccharomyces cerevisiae (strain ATCC 204508 / S288c) OX=559292 GN=MIF2 PE=1 SV=1	1.48891	0.584578
P33332	SEC3	Exocyst complex component SEC3 OS=Saccharomyces cerevisiae (strain ATCC 204508 / S288c) OX=559292 GN=SEC3 PE=1 SV=1	0.762933	0.180578
P53851	TEX1	Protein TEX1 OS=Saccharomyces cerevisiae (strain ATCC 204508 / S288c) OX=559292 GN=TEX1 PE=1 SV=1	1.39163	0.106329
P40070	LSM4	U6 snRNA-associated Sm-like protein LSm4 OS=Saccharomyces cerevisiae (strain ATCC 204508 / S288c) OX=559292 GN=LSM4 PE=1 SV=1	1.94734	0.088844
P32479	HIR1	Protein HIR1 OS=Saccharomyces cerevisiae (strain ATCC 204508 / S288c) OX=559292 GN=HIR1 PE=1 SV=3	3.63929	0.035351
Q01802	AAT1	Aspartate aminotransferase, mitochondrial OS=Saccharomyces cerevisiae (strain ATCC 204508 / S288c) OX=559292 GN=AAT1 PE=1 SV=2	1.99954	0.145675
P32448	ASF2	Anti-silencing protein 2 OS=Saccharomyces cerevisiae (strain ATCC 204508 / S288c) OX=559292 GN=ASF2 PE=1 SV=1	1.5769	0.287256
Q12154	GET3	ATPase GET3 OS=Saccharomyces cerevisiae (strain ATCC 204508 / S288c) OX=559292 GN=GET3 PE=1 SV=1	1.02877	0.87001
P40962	RTS2	Zinc finger protein RTS2 OS=Saccharomyces cerevisiae (strain ATCC 204508 / S288c) OX=559292 GN=RTS2 PE=1 SV=1	1.53282	0.213792
P40513	MAM33	Mitochondrial acidic protein MAM33 OS=Saccharomyces cerevisiae (strain ATCC 204508 / S288c) OX=559292 GN=MAM33 PE=1 SV=1	3.7867	0.031047
P32855	SEC8	Exocyst complex component SEC8 OS=Saccharomyces cerevisiae (strain ATCC 204508 / S288c) OX=559292 GN=SEC8 PE=1 SV=1	1.17474	0.418331
Q04087	LRS4	Monopolin complex subunit LRS4 OS=Saccharomyces cerevisiae (strain ATCC 204508 / S288c) OX=559292 GN=LRS4 PE=1 SV=1	1.20855	0.661759
P53336	UPA1	Putative methyltransferase YGR283C OS=Saccharomyces cerevisiae (strain ATCC 204508 / S288c) OX=559292 GN=YGR283C PE=1 SV=1	2.56805	0.127275
P41812	POP1	Ribonucleases P/MRP protein subunit POP1 OS=Saccharomyces cerevisiae (strain ATCC 204508 / S288c) OX=559292 GN=POP1 PE=1 SV=1	1.56047	0.233964
P32875	LIP5	Lipoyl synthase, mitochondrial OS=Saccharomyces cerevisiae (strain ATCC 204508 / S288c) OX=559292 GN=LIP5 PE=1 SV=1	2.59245	0.177036
P25349	YCP4	Flavoprotein-like protein YCP4 OS=Saccharomyces cerevisiae (strain ATCC 204508 / S288c) OX=559292 GN=YCP4 PE=1 SV=1	1.32551	0.407164
Q12124	MED2	Mediator of RNA polymerase II transcription subunit 2 OS=Saccharomyces cerevisiae (strain ATCC 204508 / S288c) OX=559292 GN=MED2 PE=1 SV=1	0
P33204	ARC19	Actin-related protein 2/3 complex subunit 4 OS=Saccharomyces cerevisiae (strain ATCC 204508 / S288c) OX=559292 GN=ARC19 PE=1 SV=2	0.593628	0.266224
P32471	EFB1	Elongation factor 1-beta OS=Saccharomyces cerevisiae (strain ATCC 204508 / S288c) OX=559292 GN=EFB1 PE=1 SV=4	1.05895	0.910306
Q03919	RUB1	NEDD8-like protein RUB1 OS=Saccharomyces cerevisiae (strain ATCC 204508 / S288c) OX=559292 GN=RUB1 PE=1 SV=1	1.84928	0.0339
Q00362	CDC55	Protein phosphatase PP2A regulatory subunit B OS=Saccharomyces cerevisiae (strain ATCC 204508 / S288c) OX=559292 GN=CDC55 PE=1 SV=2	0.673495	0.352376
Q3E772	LSO2	Protein LSO2 OS=Saccharomyces cerevisiae (strain ATCC 204508 / S288c) OX=559292 GN=LSO2 PE=1 SV=1	1.05592	0.914819
P40469	MET18	DNA repair/transcription protein MET18/MMS19 OS=Saccharomyces cerevisiae (strain ATCC 204508 / S288c) OX=559292 GN=MET18 PE=1 SV=1	1.56598	0.071385
P53952	YNL050C	Uncharacterized protein YNL050C OS=Saccharomyces cerevisiae (strain ATCC 204508 / S288c) OX=559292 GN=YNL050C PE=4 SV=1	1.32239	0.495258
P21339	MSB1	Morphogenesis-related protein MSB1 OS=Saccharomyces cerevisiae (strain ATCC 204508 / S288c) OX=559292 GN=MSB1 PE=1 SV=1	0	0.036853
P35691	TMA19	Translationally-controlled tumor protein homolog OS=Saccharomyces cerevisiae (strain ATCC 204508 / S288c) OX=559292 GN=TMA19 PE=1 SV=1	0.411413	0.378342
Q03660	TRS130	Trafficking protein particle complex II-specific subunit 130 OS=Saccharomyces cerevisiae (strain ATCC 204508 / S288c) OX=559292 GN=TRS130 PE=1 SV=1	0.341172	0.000768
P42841	PFS2	Polyadenylation factor subunit 2 OS=Saccharomyces cerevisiae (strain ATCC 204508 / S288c) OX=559292 GN=PFS2 PE=1 SV=1	1.66365	0.430147
Q08162	DIS3	Exosome complex exonuclease DIS3 OS=Saccharomyces cerevisiae (strain ATCC 204508 / S288c) OX=559292 GN=DIS3 PE=1 SV=1	1.71735	0.061379
Q06835	RDS3	Pre-mRNA-splicing factor RDS3 OS=Saccharomyces cerevisiae (strain ATCC 204508 / S288c) OX=559292 GN=RDS3 PE=1 SV=1	1.40565	0.544346
P36009	DHR2	Probable ATP-dependent RNA helicase DHR2 OS=Saccharomyces cerevisiae (strain ATCC 204508 / S288c) OX=559292 GN=DHR2 PE=1 SV=1	0
P38170	BRN1	Condensin complex subunit 2 OS=Saccharomyces cerevisiae (strain ATCC 204508 / S288c) OX=559292 GN=BRN1 PE=1 SV=3	0.583139	0.057617
Q05473	MRX8	MIOREX complex component 8 OS=Saccharomyces cerevisiae (strain ATCC 204508 / S288c) OX=559292 GN=MRX8 PE=1 SV=1	2.72523	0.228347
P38874	IKI1	Elongator complex protein 5 OS=Saccharomyces cerevisiae (strain ATCC 204508 / S288c) OX=559292 GN=IKI1 PE=1 SV=1	0.631473	0.423565
P53550	DCP2	m7GpppN-mRNA hydrolase OS=Saccharomyces cerevisiae (strain ATCC 204508 / S288c) OX=559292 GN=DCP2 PE=1 SV=1	1.9338	0.03071
P32468	CDC12	Cell division control protein 12 OS=Saccharomyces cerevisiae (strain ATCC 204508 / S288c) OX=559292 GN=CDC12 PE=1 SV=1	0.964147	0.926599
P38820	UBA4	Adenylyltransferase and sulfurtransferase UBA4 OS=Saccharomyces cerevisiae (strain ATCC 204508 / S288c) OX=559292 GN=UBA4 PE=1 SV=1	0.097825	0.344988
P11632	NHP6A	Non-histone chromosomal protein 6A OS=Saccharomyces cerevisiae (strain ATCC 204508 / S288c) OX=559292 GN=NHP6A PE=1 SV=1	5.73623	0.004658
P38699	STB5	Protein STB5 OS=Saccharomyces cerevisiae (strain ATCC 204508 / S288c) OX=559292 GN=STB5 PE=1 SV=1	2.75678	0.029568
Q12221	PUF2	mRNA-binding protein PUF2 OS=Saccharomyces cerevisiae (strain ATCC 204508 / S288c) OX=559292 GN=PUF2 PE=1 SV=1	1.0206	0.952659
P53330	RTT102	Regulator of Ty1 transposition protein 102 OS=Saccharomyces cerevisiae (strain ATCC 204508 / S288c) OX=559292 GN=RTT102 PE=1 SV=2	1.40279	0.283466
P15703	BGL2	Glucan 1,3-beta-glucosidase OS=Saccharomyces cerevisiae (strain ATCC 204508 / S288c) OX=559292 GN=BGL2 PE=1 SV=1	0.620248	0.294751
P32327	PYC2	Pyruvate carboxylase 2 OS=Saccharomyces cerevisiae (strain ATCC 204508 / S288c) OX=559292 GN=PYC2 PE=1 SV=2	0	0.002549
P53068	DOC1	Anaphase-promoting complex subunit DOC1 OS=Saccharomyces cerevisiae (strain ATCC 204508 / S288c) OX=559292 GN=DOC1 PE=1 SV=2	1.09149	0.802744
P16120	THR4	Threonine synthase OS=Saccharomyces cerevisiae (strain ATCC 204508 / S288c) OX=559292 GN=THR4 PE=1 SV=1	0.196174	0.420631
P23595	PPH22	Serine/threonine-protein phosphatase PP2A-2 catalytic subunit OS=Saccharomyces cerevisiae (strain ATCC 204508 / S288c) OX=559292 GN=PPH22 PE=1 SV=1	0
P06779	RAD7	DNA repair protein RAD7 OS=Saccharomyces cerevisiae (strain ATCC 204508 / S288c) OX=559292 GN=RAD7 PE=1 SV=3	1.52584	0.394979
P20081	FPR1	FK506-binding protein 1 OS=Saccharomyces cerevisiae (strain ATCC 204508 / S288c) OX=559292 GN=FPR1 PE=1 SV=2	6.5928	0.328613
P41832	BNI1	Protein BNI1 OS=Saccharomyces cerevisiae (strain ATCC 204508 / S288c) OX=559292 GN=BNI1 PE=1 SV=3	2.415	0.019842
Q05080	HOF1	Cytokinesis protein 2 OS=Saccharomyces cerevisiae (strain ATCC 204508 / S288c) OX=559292 GN=HOF1 PE=1 SV=1	0	0.004396
P53237	LST7	Protein LST7 OS=Saccharomyces cerevisiae (strain ATCC 204508 / S288c) OX=559292 GN=LST7 PE=1 SV=2	1.68904	0.065587
P54113	ADE16	Bifunctional purine biosynthesis protein ADE16 OS=Saccharomyces cerevisiae (strain ATCC 204508 / S288c) OX=559292 GN=ADE16 PE=1 SV=1	0.707874	0.452236
O74700	TIM9	Mitochondrial import inner membrane translocase subunit TIM9 OS=Saccharomyces cerevisiae (strain ATCC 204508 / S288c) OX=559292 GN=TIM9 PE=1 SV=1	0
P34161	YOX1	Homeobox protein YOX1 OS=Saccharomyces cerevisiae (strain ATCC 204508 / S288c) OX=559292 GN=YOX1 PE=1 SV=2	3.4645	0.046444
P32493	AEP1	ATPase expression protein 1, mitochondrial OS=Saccharomyces cerevisiae (strain ATCC 204508 / S288c) OX=559292 GN=AEP1 PE=1 SV=2	1.41043	0.161922
P08417	FUM1	Fumarate hydratase, mitochondrial OS=Saccharomyces cerevisiae (strain ATCC 204508 / S288c) OX=559292 GN=FUM1 PE=1 SV=2	1.09651	0.71146
Q12402	YOP1	Protein YOP1 OS=Saccharomyces cerevisiae (strain ATCC 204508 / S288c) OX=559292 GN=YOP1 PE=1 SV=3	1.23162	0.717961
P38985	SRP14	Signal recognition particle subunit SRP14 OS=Saccharomyces cerevisiae (strain ATCC 204508 / S288c) OX=559292 GN=SRP14 PE=1 SV=1	1.22591	0.36012
P36131	SPC34	DASH complex subunit SPC34 OS=Saccharomyces cerevisiae (strain ATCC 204508 / S288c) OX=559292 GN=SPC34 PE=1 SV=1	1.34988	0.168448
O14467	MBF1	Multiprotein-bridging factor 1 OS=Saccharomyces cerevisiae (strain ATCC 204508 / S288c) OX=559292 GN=MBF1 PE=1 SV=2	1.18708	0.654298
P40971	LYS14	Lysine biosynthesis regulatory protein LYS14 OS=Saccharomyces cerevisiae (strain ATCC 204508 / S288c) OX=559292 GN=LYS14 PE=1 SV=2	1.21047	0.59327
P39529	YJL206C	Putative transcriptional regulatory protein YJL206C OS=Saccharomyces cerevisiae (strain ATCC 204508 / S288c) OX=559292 GN=YJL206C PE=2 SV=1	0	0.002096
P47112	TAH11	Cell division cycle protein CDT1 OS=Saccharomyces cerevisiae (strain ATCC 204508 / S288c) OX=559292 GN=TAH11 PE=1 SV=1	1.37557	0.205823
P39940	RSP5	E3 ubiquitin-protein ligase RSP5 OS=Saccharomyces cerevisiae (strain ATCC 204508 / S288c) OX=559292 GN=RSP5 PE=1 SV=1	1.79479	0.086241
P53163	MNP1	54S ribosomal protein L12, mitochondrial OS=Saccharomyces cerevisiae (strain ATCC 204508 / S288c) OX=559292 GN=MNP1 PE=1 SV=1	1.81027	0.066174
P07991	CAR2	Ornithine aminotransferase OS=Saccharomyces cerevisiae (strain ATCC 204508 / S288c) OX=559292 GN=CAR2 PE=1 SV=2	0
Q06680	YCG1	Condensin complex subunit 3 OS=Saccharomyces cerevisiae (strain ATCC 204508 / S288c) OX=559292 GN=YCG1 PE=1 SV=2	2.09598	0.193918
P47065	PET130	Protein PET130 OS=Saccharomyces cerevisiae (strain ATCC 204508 / S288c) OX=559292 GN=PET130 PE=1 SV=1	0.434057	0.2343
P25605	ILV6	Acetolactate synthase small subunit, mitochondrial OS=Saccharomyces cerevisiae (strain ATCC 204508 / S288c) OX=559292 GN=ILV6 PE=1 SV=2	0.969058	0.878699
P36018	YPT52	GTP-binding protein YPT52 OS=Saccharomyces cerevisiae (strain ATCC 204508 / S288c) OX=559292 GN=YPT52 PE=1 SV=1	0
P08539	GPA1	Guanine nucleotide-binding protein alpha-1 subunit OS=Saccharomyces cerevisiae (strain ATCC 204508 / S288c) OX=559292 GN=GPA1 PE=1 SV=3	0.732665	0.362332
P53718	NRM1	Transcription factor NRM1 OS=Saccharomyces cerevisiae (strain ATCC 204508 / S288c) OX=559292 GN=NRM1 PE=1 SV=1	0
P11075	SEC7	Protein transport protein SEC7 OS=Saccharomyces cerevisiae (strain ATCC 204508 / S288c) OX=559292 GN=SEC7 PE=1 SV=2	0.360137	0.005413
P50942	INP52	Polyphosphatidylinositol phosphatase INP52 OS=Saccharomyces cerevisiae (strain ATCC 204508 / S288c) OX=559292 GN=INP52 PE=1 SV=1	0	0.032973
Q12107	APC9	Anaphase-promoting complex subunit 9 OS=Saccharomyces cerevisiae (strain ATCC 204508 / S288c) OX=559292 GN=APC9 PE=1 SV=1	0.91453	0.534578
P23615	SPT6	Transcription elongation factor SPT6 OS=Saccharomyces cerevisiae (strain ATCC 204508 / S288c) OX=559292 GN=SPT6 PE=1 SV=1	0.171517	0.00701
P21372	PRP5	Pre-mRNA-processing ATP-dependent RNA helicase PRP5 OS=Saccharomyces cerevisiae (strain ATCC 204508 / S288c) OX=559292 GN=PRP5 PE=1 SV=1	0.411456	0.013819
P53733	RSM19	37S ribosomal protein S19, mitochondrial OS=Saccharomyces cerevisiae (strain ATCC 204508 / S288c) OX=559292 GN=RSM19 PE=1 SV=1	0.159413	0.108123
Q12363	WTM1	Transcriptional modulator WTM1 OS=Saccharomyces cerevisiae (strain ATCC 204508 / S288c) OX=559292 GN=WTM1 PE=1 SV=1	0.740161	0.151152
P25648	SRB8	Mediator of RNA polymerase II transcription subunit 12 OS=Saccharomyces cerevisiae (strain ATCC 204508 / S288c) OX=559292 GN=SRB8 PE=1 SV=2	0	0.000442
Q07551	YDL124W	NADPH-dependent alpha-keto amide reductase OS=Saccharomyces cerevisiae (strain ATCC 204508 / S288c) OX=559292 GN=YDL124W PE=1 SV=1	0.70097	0.30674
P20604	SIT4	Serine/threonine-protein phosphatase PP1-1 OS=Saccharomyces cerevisiae (strain ATCC 204508 / S288c) OX=559292 GN=SIT4 PE=1 SV=1	2.14306	0.069941
Q3E829	MHF2	Inner kinetochore subunit MHF2 OS=Saccharomyces cerevisiae (strain ATCC 204508 / S288c) OX=559292 GN=MHF2 PE=1 SV=1	4.51708	0.005717
P46945	YGL176C	Uncharacterized protein YGL176C OS=Saccharomyces cerevisiae (strain ATCC 204508 / S288c) OX=559292 GN=YGL176C PE=4 SV=1	1.30998	0.406959
P36775	PIM1	Lon protease homolog, mitochondrial OS=Saccharomyces cerevisiae (strain ATCC 204508 / S288c) OX=559292 GN=PIM1 PE=1 SV=2	0.84648	0.806418
Q03308	VPS16	Vacuolar protein sorting-associated protein 16 OS=Saccharomyces cerevisiae (strain ATCC 204508 / S288c) OX=559292 GN=VPS16 PE=1 SV=2	1.59895	0.283177
Q99278	MED11	Mediator of RNA polymerase II transcription subunit 11 OS=Saccharomyces cerevisiae (strain ATCC 204508 / S288c) OX=559292 GN=MED11 PE=1 SV=2	3.67166	0.193255
P27515	URK1	Uridine kinase OS=Saccharomyces cerevisiae (strain ATCC 204508 / S288c) OX=559292 GN=URK1 PE=1 SV=1	0.666195	0.256385
P41921	GLR1	Glutathione reductase OS=Saccharomyces cerevisiae (strain ATCC 204508 / S288c) OX=559292 GN=GLR1 PE=1 SV=2	0.951601	0.854195
P15624	FRS1	Phenylalanine--tRNA ligase beta subunit OS=Saccharomyces cerevisiae (strain ATCC 204508 / S288c) OX=559292 GN=FRS1 PE=1 SV=3	2.31562	0.063709
O13585	YPR089W	Dilute domain-containing protein YPR089W OS=Saccharomyces cerevisiae (strain ATCC 204508 / S288c) OX=559292 GN=YPR089W PE=1 SV=2	0	0.049982
P39875	EXO1	Exodeoxyribonuclease 1 OS=Saccharomyces cerevisiae (strain ATCC 204508 / S288c) OX=559292 GN=EXO1 PE=1 SV=2	0.0291548	0.07211
P07257	QCR2	Cytochrome b-c1 complex subunit 2, mitochondrial OS=Saccharomyces cerevisiae (strain ATCC 204508 / S288c) OX=559292 GN=QCR2 PE=1 SV=1	1.56583	0.193442
P53271	COG2	Conserved oligomeric Golgi complex subunit 2 OS=Saccharomyces cerevisiae (strain ATCC 204508 / S288c) OX=559292 GN=COG2 PE=1 SV=2	0
P21954	IDP1	Isocitrate dehydrogenase [NADP], mitochondrial OS=Saccharomyces cerevisiae (strain ATCC 204508 / S288c) OX=559292 GN=IDP1 PE=1 SV=1	2.66026	0.15684
P40060	IES5	Ino eighty subunit 5 OS=Saccharomyces cerevisiae (strain ATCC 204508 / S288c) OX=559292 GN=IES5 PE=1 SV=1	1.06661	0.576066
Q03177	LAF1	WD repeat-containing protein YMR102C OS=Saccharomyces cerevisiae (strain ATCC 204508 / S288c) OX=559292 GN=YMR102C PE=1 SV=1	0.453959	0.162612
Q08457	SLD7	Mitochondrial morphogenesis protein SLD7 OS=Saccharomyces cerevisiae (strain ATCC 204508 / S288c) OX=559292 GN=SLD7 PE=1 SV=1	2.02586	0.029867
P38803	IPI1	Pre-rRNA-processing protein IPI1 OS=Saccharomyces cerevisiae (strain ATCC 204508 / S288c) OX=559292 GN=IPI1 PE=1 SV=1	0.327017	0.026427
Q12451	OSH2	Oxysterol-binding protein homolog 2 OS=Saccharomyces cerevisiae (strain ATCC 204508 / S288c) OX=559292 GN=OSH2 PE=1 SV=1	1.76295	0.195945
Q02932	KAP120	Importin beta-like protein KAP120 OS=Saccharomyces cerevisiae (strain ATCC 204508 / S288c) OX=559292 GN=KAP120 PE=1 SV=1	1.0115	0.973308
P14905	CBS2	Cytochrome B translational activator protein CBS2 OS=Saccharomyces cerevisiae (strain ATCC 204508 / S288c) OX=559292 GN=CBS2 PE=1 SV=1	1.56056	0.245439
P53859	CSL4	Exosome complex component CSL4 OS=Saccharomyces cerevisiae (strain ATCC 204508 / S288c) OX=559292 GN=CSL4 PE=1 SV=1	1.26727	0.316498
P25368	RRP7	Ribosomal RNA-processing protein 7 OS=Saccharomyces cerevisiae (strain ATCC 204508 / S288c) OX=559292 GN=RRP7 PE=1 SV=1	1.14926	0.809344
P53133	YGL117W	Uncharacterized protein YGL117W OS=Saccharomyces cerevisiae (strain ATCC 204508 / S288c) OX=559292 GN=YGL117W PE=1 SV=1	0.526267	0.087497
P27616	ADE1	Phosphoribosylaminoimidazole-succinocarboxamide synthase OS=Saccharomyces cerevisiae (strain ATCC 204508 / S288c) OX=559292 GN=ADE1 PE=1 SV=2	0.196675	0.016764
P40352	RAD26	DNA repair and recombination protein RAD26 OS=Saccharomyces cerevisiae (strain ATCC 204508 / S288c) OX=559292 GN=RAD26 PE=1 SV=1	3.97093	0.011326
P22148	MSN1	Protein MSN1 OS=Saccharomyces cerevisiae (strain ATCC 204508 / S288c) OX=559292 GN=MSN1 PE=1 SV=2	5.34429	0.011
P53604	MSO1	Protein MSO1 OS=Saccharomyces cerevisiae (strain ATCC 204508 / S288c) OX=559292 GN=MSO1 PE=1 SV=1	0
P47128	EAF6	Chromatin modification-related protein EAF6 OS=Saccharomyces cerevisiae (strain ATCC 204508 / S288c) OX=559292 GN=EAF6 PE=1 SV=1	0.805918	0.52202
P47176	BAT2	Branched-chain-amino-acid aminotransferase, cytosolic OS=Saccharomyces cerevisiae (strain ATCC 204508 / S288c) OX=559292 GN=BAT2 PE=1 SV=1	8.19617	0.009494
Q6Q547	NOP10	H/ACA ribonucleoprotein complex subunit NOP10 OS=Saccharomyces cerevisiae (strain ATCC 204508 / S288c) OX=559292 GN=NOP10 PE=1 SV=1	0
Q03433	VPS71	Vacuolar protein sorting-associated protein 71 OS=Saccharomyces cerevisiae (strain ATCC 204508 / S288c) OX=559292 GN=VPS71 PE=1 SV=1	0	0.001899
P34761	WHI3	Protein WHI3 OS=Saccharomyces cerevisiae (strain ATCC 204508 / S288c) OX=559292 GN=WHI3 PE=1 SV=1	0.36326	0.093426
Q12315	GLE1	mRNA export factor GLE1 OS=Saccharomyces cerevisiae (strain ATCC 204508 / S288c) OX=559292 GN=GLE1 PE=1 SV=1	1.663	0.152277
Q04175	SXM1	Importin beta SMX1 OS=Saccharomyces cerevisiae (strain ATCC 204508 / S288c) OX=559292 GN=SXM1 PE=1 SV=1	0.478614	0.007798
P43321	SMD3	Small nuclear ribonucleoprotein Sm D3 OS=Saccharomyces cerevisiae (strain ATCC 204508 / S288c) OX=559292 GN=SMD3 PE=1 SV=1	2.17201	0.085382
P35191	MDJ1	DnaJ homolog 1, mitochondrial OS=Saccharomyces cerevisiae (strain ATCC 204508 / S288c) OX=559292 GN=MDJ1 PE=1 SV=1	0.941381	0.874142
P38116	ARL1	ADP-ribosylation factor-like protein 1 OS=Saccharomyces cerevisiae (strain ATCC 204508 / S288c) OX=559292 GN=ARL1 PE=1 SV=4	0.685473	0.365056
P29539	RIF1	Telomere length regulator protein RIF1 OS=Saccharomyces cerevisiae (strain ATCC 204508 / S288c) OX=559292 GN=RIF1 PE=1 SV=3	1.63852	0.117967
P38879	EGD2	Nascent polypeptide-associated complex subunit alpha OS=Saccharomyces cerevisiae (strain ATCC 204508 / S288c) OX=559292 GN=EGD2 PE=1 SV=3	0.727042	0.401362
Q06091	SNT309	Pre-mRNA-splicing factor SNT309 OS=Saccharomyces cerevisiae (strain ATCC 204508 / S288c) OX=559292 GN=SNT309 PE=1 SV=1	1.76486	0.05535
Q08421	ETT1	Enhancer of translation termination 1 OS=Saccharomyces cerevisiae (strain ATCC 204508 / S288c) OX=559292 GN=ETT1 PE=1 SV=1	1.53314	0.455536
Q12297	TAF3	Transcription initiation factor TFIID subunit 3 OS=Saccharomyces cerevisiae (strain ATCC 204508 / S288c) OX=559292 GN=TAF3 PE=1 SV=1	2.18164	0.078803
P17119	KAR3	Kinesin-like protein KAR3 OS=Saccharomyces cerevisiae (strain ATCC 204508 / S288c) OX=559292 GN=KAR3 PE=1 SV=1	0
P32325	DBF4	DDK kinase regulatory subunit DBF4 OS=Saccharomyces cerevisiae (strain ATCC 204508 / S288c) OX=559292 GN=DBF4 PE=1 SV=2	3.2193	0.022761
P36101	TCD2	tRNA threonylcarbamoyladenosine dehydratase 2 OS=Saccharomyces cerevisiae (strain ATCC 204508 / S288c) OX=559292 GN=TCD2 PE=1 SV=1	0.589649	0.48542
P40917	CIN5	AP-1-like transcription factor YAP4 OS=Saccharomyces cerevisiae (strain ATCC 204508 / S288c) OX=559292 GN=CIN5 PE=1 SV=1	0	0.002525
P32833	ORC2	Origin recognition complex subunit 2 OS=Saccharomyces cerevisiae (strain ATCC 204508 / S288c) OX=559292 GN=ORC2 PE=1 SV=2	3.03473	0.05717
P38791	DYS1	Deoxyhypusine synthase OS=Saccharomyces cerevisiae (strain ATCC 204508 / S288c) OX=559292 GN=DYS1 PE=1 SV=1	0.89408	0.850839
Q06640	PFU1	F-box protein YDR306C OS=Saccharomyces cerevisiae (strain ATCC 204508 / S288c) OX=559292 GN=YDR306C PE=1 SV=1	2.73085	0.035101
P40032	TPA1	Prolyl 3,4-dihydroxylase TPA1 OS=Saccharomyces cerevisiae (strain ATCC 204508 / S288c) OX=559292 GN=TPA1 PE=1 SV=1	0
Q12207	NCE102	Non-classical export protein 2 OS=Saccharomyces cerevisiae (strain ATCC 204508 / S288c) OX=559292 GN=NCE102 PE=1 SV=1	0.454214	0.607332
Q05933	ARC18	Actin-related protein 2/3 complex subunit 3 OS=Saccharomyces cerevisiae (strain ATCC 204508 / S288c) OX=559292 GN=ARC18 PE=1 SV=1	1.00499	0.436366
P32383	PLC1	1-phosphatidylinositol 4,5-bisphosphate phosphodiesterase 1 OS=Saccharomyces cerevisiae (strain ATCC 204508 / S288c) OX=559292 GN=PLC1 PE=1 SV=1	0
P38850	RTT107	Regulator of Ty1 transposition protein 107 OS=Saccharomyces cerevisiae (strain ATCC 204508 / S288c) OX=559292 GN=RTT107 PE=1 SV=1	0.634239	0.066481
P06105	SCP160	Protein SCP160 OS=Saccharomyces cerevisiae (strain ATCC 204508 / S288c) OX=559292 GN=SCP160 PE=1 SV=3	4.20144	0.001005
P36533	MRPL39	54S ribosomal protein L39, mitochondrial OS=Saccharomyces cerevisiae (strain ATCC 204508 / S288c) OX=559292 GN=MRPL39 PE=1 SV=3	0.546731	0.010706
P38972	ADE6	Phosphoribosylformylglycinamidine synthase OS=Saccharomyces cerevisiae (strain ATCC 204508 / S288c) OX=559292 GN=ADE6 PE=1 SV=2	0.61987	0.316236
P32583	SRP40	Suppressor protein SRP40 OS=Saccharomyces cerevisiae (strain ATCC 204508 / S288c) OX=559292 GN=SRP40 PE=1 SV=2	0	0.167248
P28777	ARO2	Chorismate synthase OS=Saccharomyces cerevisiae (strain ATCC 204508 / S288c) OX=559292 GN=ARO2 PE=1 SV=1	0.937271	0.885336
P38956	SNF11	Transcription regulatory protein SNF11 OS=Saccharomyces cerevisiae (strain ATCC 204508 / S288c) OX=559292 GN=SNF11 PE=1 SV=1	1.81503	0.12074
Q04149	MUS81	Crossover junction endonuclease MUS81 OS=Saccharomyces cerevisiae (strain ATCC 204508 / S288c) OX=559292 GN=MUS81 PE=1 SV=1	1.44471	0.341757
Q07800	PSR1	Phosphatase PSR1 OS=Saccharomyces cerevisiae (strain ATCC 204508 / S288c) OX=559292 GN=PSR1 PE=1 SV=1	0.76346	0.846194
P32449	ARO4	Phospho-2-dehydro-3-deoxyheptonate aldolase, tyrosine-inhibited OS=Saccharomyces cerevisiae (strain ATCC 204508 / S288c) OX=559292 GN=ARO4 PE=1 SV=2	0.893912	0.602899
P30822	CRM1	Exportin-1 OS=Saccharomyces cerevisiae (strain ATCC 204508 / S288c) OX=559292 GN=CRM1 PE=1 SV=1	0.36868	0.051287
P40215	NDE1	External NADH-ubiquinone oxidoreductase 1, mitochondrial OS=Saccharomyces cerevisiae (strain ATCC 204508 / S288c) OX=559292 GN=NDE1 PE=1 SV=1	7.90634	0.001704
P53860	PDR16	Phosphatidylinositol transfer protein PDR16 OS=Saccharomyces cerevisiae (strain ATCC 204508 / S288c) OX=559292 GN=PDR16 PE=1 SV=1	1.52034	0.046599
P38604	ERG7	Lanosterol synthase OS=Saccharomyces cerevisiae (strain ATCC 204508 / S288c) OX=559292 GN=ERG7 PE=1 SV=6	0
P49089	ASN1	Asparagine synthetase [glutamine-hydrolyzing] 1 OS=Saccharomyces cerevisiae (strain ATCC 204508 / S288c) OX=559292 GN=ASN1 PE=1 SV=2	0.653643	0.354926
P07244	ADE57	Bifunctional purine biosynthetic protein ADE5,7 OS=Saccharomyces cerevisiae (strain ATCC 204508 / S288c) OX=559292 GN=ADE5,7 PE=1 SV=1	0.372825	0.000655
Q12306	SMT3	Ubiquitin-like protein SMT3 OS=Saccharomyces cerevisiae (strain ATCC 204508 / S288c) OX=559292 GN=SMT3 PE=1 SV=1	1.52343	0.136508
Q04598	MRX14	54S ribosomal protein L34, mitochondrial OS=Saccharomyces cerevisiae (strain ATCC 204508 / S288c) OX=559292 GN=YDR115W PE=1 SV=1	1.03063	0.948075
Q06010	STE23	A-factor-processing enzyme OS=Saccharomyces cerevisiae (strain ATCC 204508 / S288c) OX=559292 GN=STE23 PE=1 SV=2	2.16497	0.004604
Q06408	ARO10	Transaminated amino acid decarboxylase OS=Saccharomyces cerevisiae (strain ATCC 204508 / S288c) OX=559292 GN=ARO10 PE=1 SV=1	4.96481	0.000387
P36041	EAP1	Protein EAP1 OS=Saccharomyces cerevisiae (strain ATCC 204508 / S288c) OX=559292 GN=EAP1 PE=1 SV=1	2.13709	0.058329
P53725	MPP6	M-phase phosphoprotein 6 homolog OS=Saccharomyces cerevisiae (strain ATCC 204508 / S288c) OX=559292 GN=MPP6 PE=1 SV=1	1.80812	0.046524
P53295	RBG2	Ribosome-interacting GTPase 2 OS=Saccharomyces cerevisiae (strain ATCC 204508 / S288c) OX=559292 GN=RBG2 PE=1 SV=1	0.63354	0.26135
P39998	EDC3	Enhancer of mRNA-decapping protein 3 OS=Saccharomyces cerevisiae (strain ATCC 204508 / S288c) OX=559292 GN=EDC3 PE=1 SV=1	0.975184	0.880534
P21560	CBP3	Protein CBP3, mitochondrial OS=Saccharomyces cerevisiae (strain ATCC 204508 / S288c) OX=559292 GN=CBP3 PE=1 SV=1	0.976213	0.904885
P38166	SFT2	Protein transport protein SFT2 OS=Saccharomyces cerevisiae (strain ATCC 204508 / S288c) OX=559292 GN=SFT2 PE=1 SV=1	0
Q03640	TCB3	Tricalbin-3 OS=Saccharomyces cerevisiae (strain ATCC 204508 / S288c) OX=559292 GN=TCB3 PE=1 SV=1	1.47034	0.070054
P39521	FHL1	Pre-rRNA-processing protein FHL1 OS=Saccharomyces cerevisiae (strain ATCC 204508 / S288c) OX=559292 GN=FHL1 PE=1 SV=1	1.58702	0.387627
Q03833	GIS1	Transcriptional activator/repressor GIS1 OS=Saccharomyces cerevisiae (strain ATCC 204508 / S288c) OX=559292 GN=GIS1 PE=1 SV=1	2.84577	0.006949
P11325	NAM2	Leucine--tRNA ligase, mitochondrial OS=Saccharomyces cerevisiae (strain ATCC 204508 / S288c) OX=559292 GN=NAM2 PE=1 SV=1	1.55906	0.233009
P53272	YGR122W	Uncharacterized protein YGR122W OS=Saccharomyces cerevisiae (strain ATCC 204508 / S288c) OX=559292 GN=YGR122W PE=4 SV=1	0.546176	0.04478
P46963	CTK3	CTD kinase subunit gamma OS=Saccharomyces cerevisiae (strain ATCC 204508 / S288c) OX=559292 GN=CTK3 PE=1 SV=2	0.994234	0.984013
P32604	FBP26	Fructose-2,6-bisphosphatase OS=Saccharomyces cerevisiae (strain ATCC 204508 / S288c) OX=559292 GN=FBP26 PE=1 SV=2	3.57466	0.004908
P53188	CGR1	rRNA-processing protein CGR1 OS=Saccharomyces cerevisiae (strain ATCC 204508 / S288c) OX=559292 GN=CGR1 PE=1 SV=1	0.479346	0.129561
P47171	HIR3	Histone transcription regulator 3 OS=Saccharomyces cerevisiae (strain ATCC 204508 / S288c) OX=559292 GN=HIR3 PE=1 SV=1	0
P32790	SLA1	Actin cytoskeleton-regulatory complex protein SLA1 OS=Saccharomyces cerevisiae (strain ATCC 204508 / S288c) OX=559292 GN=SLA1 PE=1 SV=1	0.0920891	0.10556
P38013	AHP1	Peroxiredoxin AHP1 OS=Saccharomyces cerevisiae (strain ATCC 204508 / S288c) OX=559292 GN=AHP1 PE=1 SV=4	1.48542	0.383172
P06242	KIN28	Serine/threonine-protein kinase KIN28 OS=Saccharomyces cerevisiae (strain ATCC 204508 / S288c) OX=559292 GN=KIN28 PE=1 SV=1	2.06907	0.028003
P38853	KEL1	Kelch repeat-containing protein 1 OS=Saccharomyces cerevisiae (strain ATCC 204508 / S288c) OX=559292 GN=KEL1 PE=1 SV=1	1.00042	0.451857
P28273	OXP1	5-oxoprolinase OS=Saccharomyces cerevisiae (strain ATCC 204508 / S288c) OX=559292 GN=OXP1 PE=1 SV=2	0.172636	0.185798
Q12028	APL4	AP-1 complex subunit gamma-1 OS=Saccharomyces cerevisiae (strain ATCC 204508 / S288c) OX=559292 GN=APL4 PE=1 SV=1	0
P32844	SEC6	Exocyst complex component SEC6 OS=Saccharomyces cerevisiae (strain ATCC 204508 / S288c) OX=559292 GN=SEC6 PE=1 SV=2	1.35328	0.317616
Q6Q560	ISD11	Protein ISD11 OS=Saccharomyces cerevisiae (strain ATCC 204508 / S288c) OX=559292 GN=ISD11 PE=1 SV=1	1.27103	0.257549
P25348	MRPL32	54S ribosomal protein L32, mitochondrial OS=Saccharomyces cerevisiae (strain ATCC 204508 / S288c) OX=559292 GN=MRPL32 PE=1 SV=1	1.91997	0.085232
Q12074	SPE3	Spermidine synthase OS=Saccharomyces cerevisiae (strain ATCC 204508 / S288c) OX=559292 GN=SPE3 PE=3 SV=1	0.603885	0.226565
P41814	GCD10	tRNA (adenine(58)-N(1))-methyltransferase non-catalytic subunit TRM6 OS=Saccharomyces cerevisiae (strain ATCC 204508 / S288c) OX=559292 GN=GCD10 PE=1 SV=1	1.48097	0.166632
P35207	SKI2	Antiviral helicase SKI2 OS=Saccharomyces cerevisiae (strain ATCC 204508 / S288c) OX=559292 GN=SKI2 PE=1 SV=2	5.29099	0.002836
P38968	SEC31	Protein transport protein SEC31 OS=Saccharomyces cerevisiae (strain ATCC 204508 / S288c) OX=559292 GN=SEC31 PE=1 SV=3	0	0.000176
P33338	SLA2	Protein SLA2 OS=Saccharomyces cerevisiae (strain ATCC 204508 / S288c) OX=559292 GN=SLA2 PE=1 SV=5	0.901613	0.369278
P51601	FOL2	GTP cyclohydrolase 1 OS=Saccharomyces cerevisiae (strain ATCC 204508 / S288c) OX=559292 GN=FOL2 PE=1 SV=1	1.09467	0.292525
P54861	DNM1	Dynamin-related protein DNM1 OS=Saccharomyces cerevisiae (strain ATCC 204508 / S288c) OX=559292 GN=DNM1 PE=1 SV=1	0.0796614	0.091459
Q06705	CSR1	Phosphatidylinositol transfer protein CSR1 OS=Saccharomyces cerevisiae (strain ATCC 204508 / S288c) OX=559292 GN=CSR1 PE=1 SV=1	2.57114	0.218706
P36023	OAF3	Oleate activated transcription factor 3 OS=Saccharomyces cerevisiae (strain ATCC 204508 / S288c) OX=559292 GN=OAF3 PE=1 SV=1	0
P47822	SRB7	Mediator of RNA polymerase II transcription subunit 21 OS=Saccharomyces cerevisiae (strain ATCC 204508 / S288c) OX=559292 GN=SRB7 PE=1 SV=1	0
P40484	MOB1	DBF2 kinase activator protein MOB1 OS=Saccharomyces cerevisiae (strain ATCC 204508 / S288c) OX=559292 GN=MOB1 PE=1 SV=2	2.35823	0.004962
P41318	LST8	Target of rapamycin complex subunit LST8 OS=Saccharomyces cerevisiae (strain ATCC 204508 / S288c) OX=559292 GN=LST8 PE=1 SV=1	1.46296	0.06743
P38177	YBL086C	Uncharacterized protein YBL086C OS=Saccharomyces cerevisiae (strain ATCC 204508 / S288c) OX=559292 GN=YBL086C PE=1 SV=1	0.793489	0.413715
P22217	TRX1	Thioredoxin-1 OS=Saccharomyces cerevisiae (strain ATCC 204508 / S288c) OX=559292 GN=TRX1 PE=1 SV=3	1.09172	0.125696
Q02725	VTC3	Vacuolar transporter chaperone 3 OS=Saccharomyces cerevisiae (strain ATCC 204508 / S288c) OX=559292 GN=VTC3 PE=1 SV=1	0.0781385	0.597205
P20676	NUP1	Nucleoporin NUP1 OS=Saccharomyces cerevisiae (strain ATCC 204508 / S288c) OX=559292 GN=NUP1 PE=1 SV=1	0	9e-05
P13188	GLN4	Glutamine--tRNA ligase OS=Saccharomyces cerevisiae (strain ATCC 204508 / S288c) OX=559292 GN=GLN4 PE=1 SV=2	1.08361	0.684881
P47169	MET5	Sulfite reductase [NADPH] subunit beta OS=Saccharomyces cerevisiae (strain ATCC 204508 / S288c) OX=559292 GN=MET5 PE=1 SV=1	1.13348	0.102628
P52286	SKP1	Suppressor of kinetochore protein 1 OS=Saccharomyces cerevisiae (strain ATCC 204508 / S288c) OX=559292 GN=SKP1 PE=1 SV=2	1.46301	0.281984
P15731	UBC4	Ubiquitin-conjugating enzyme E2 4 OS=Saccharomyces cerevisiae (strain ATCC 204508 / S288c) OX=559292 GN=UBC4 PE=1 SV=1	0
Q12523	YPL247C	WD repeat-containing protein YPL247C OS=Saccharomyces cerevisiae (strain ATCC 204508 / S288c) OX=559292 GN=YPL247C PE=1 SV=1	0.876052	0.633164
P36038	CBT1	Cytochrome b termination protein 1 OS=Saccharomyces cerevisiae (strain ATCC 204508 / S288c) OX=559292 GN=CBT1 PE=1 SV=1	0.0329897	0.511465
P21242	PRE10	Probable proteasome subunit alpha type-7 OS=Saccharomyces cerevisiae (strain ATCC 204508 / S288c) OX=559292 GN=PRE10 PE=1 SV=2	0.934621	0.69161
P38934	BFR1	Nuclear segregation protein BFR1 OS=Saccharomyces cerevisiae (strain ATCC 204508 / S288c) OX=559292 GN=BFR1 PE=1 SV=1	1.27671	0.658673
P39016	MPT5	Suppressor protein MPT5 OS=Saccharomyces cerevisiae (strain ATCC 204508 / S288c) OX=559292 GN=MPT5 PE=1 SV=2	0
P36162	DAD2	DASH complex subunit DAD2 OS=Saccharomyces cerevisiae (strain ATCC 204508 / S288c) OX=559292 GN=DAD2 PE=1 SV=1	1.34155	0.27802
P28320	YJU2	Splicing factor YJU2 OS=Saccharomyces cerevisiae (strain ATCC 204508 / S288c) OX=559292 GN=YJU2 PE=1 SV=1	1.07604	0.332803
Q99316	MPD2	Protein disulfide isomerase MPD2 OS=Saccharomyces cerevisiae (strain ATCC 204508 / S288c) OX=559292 GN=MPD2 PE=1 SV=1	0.486275	0.100205
P32522	PET309	Pentatricopeptide repeat-containing protein PET309, mitochondrial OS=Saccharomyces cerevisiae (strain ATCC 204508 / S288c) OX=559292 GN=PET309 PE=1 SV=1	0.386199	0.044629
P22141	PRE1	Proteasome subunit beta type-4 OS=Saccharomyces cerevisiae (strain ATCC 204508 / S288c) OX=559292 GN=PRE1 PE=1 SV=2	1.40357	0.269236
P35844	KES1	Oxysterol-binding protein homolog 4 OS=Saccharomyces cerevisiae (strain ATCC 204508 / S288c) OX=559292 GN=KES1 PE=1 SV=1	0
Q04748	SOV1	Protein SOV1, mitochondrial OS=Saccharomyces cerevisiae (strain ATCC 204508 / S288c) OX=559292 GN=SOV1 PE=1 SV=1	1.23836	0.166797
P15873	POL30	Proliferating cell nuclear antigen OS=Saccharomyces cerevisiae (strain ATCC 204508 / S288c) OX=559292 GN=POL30 PE=1 SV=1	1.90117	0.258496
P38809	PAL2	Uncharacterized protein YHR097C OS=Saccharomyces cerevisiae (strain ATCC 204508 / S288c) OX=559292 GN=YHR097C PE=1 SV=1	1.7448	0.107371
P04046	ADE4	Amidophosphoribosyltransferase OS=Saccharomyces cerevisiae (strain ATCC 204508 / S288c) OX=559292 GN=ADE4 PE=1 SV=2	0.93738	0.814681
P38624	PRE3	Proteasome subunit beta type-1 OS=Saccharomyces cerevisiae (strain ATCC 204508 / S288c) OX=559292 GN=PRE3 PE=1 SV=2	0.609181	0.897734
P45976	FIP1	Pre-mRNA polyadenylation factor FIP1 OS=Saccharomyces cerevisiae (strain ATCC 204508 / S288c) OX=559292 GN=FIP1 PE=1 SV=1	0	1.1e-05
P40449	SMU2	Uncharacterized protein YIL161W OS=Saccharomyces cerevisiae (strain ATCC 204508 / S288c) OX=559292 GN=YIL161W PE=1 SV=1	2.97122	0.051607
P39976	DLD3	D-2-hydroxyglutarate--pyruvate transhydrogenase DLD3 OS=Saccharomyces cerevisiae (strain ATCC 204508 / S288c) OX=559292 GN=DLD3 PE=1 SV=1	0
P31115	DEG1	tRNA pseudouridine(38/39) synthase OS=Saccharomyces cerevisiae (strain ATCC 204508 / S288c) OX=559292 GN=DEG1 PE=1 SV=1	0
P53080	EDC1	Enhancer of mRNA-decapping protein 1 OS=Saccharomyces cerevisiae (strain ATCC 204508 / S288c) OX=559292 GN=EDC1 PE=1 SV=1	1.6368	0.190737
Q12247	FYV7	rRNA-processing protein FYV7 OS=Saccharomyces cerevisiae (strain ATCC 204508 / S288c) OX=559292 GN=FYV7 PE=1 SV=1	1.51086	0.386051
Q03835	GRX3	Monothiol glutaredoxin-3 OS=Saccharomyces cerevisiae (strain ATCC 204508 / S288c) OX=559292 GN=GRX3 PE=1 SV=2	0
P32490	MKK1	MAP kinase kinase MKK1/SSP32 OS=Saccharomyces cerevisiae (strain ATCC 204508 / S288c) OX=559292 GN=MKK1 PE=1 SV=1	0.615909	0.902566
P53046	ROM1	RHO1 GDP-GTP exchange protein 1 OS=Saccharomyces cerevisiae (strain ATCC 204508 / S288c) OX=559292 GN=ROM1 PE=1 SV=2	1.482	0.140604
P36149	BET3	Trafficking protein particle complex subunit BET3 OS=Saccharomyces cerevisiae (strain ATCC 204508 / S288c) OX=559292 GN=BET3 PE=1 SV=1	1.02062	0.890231
Q04751	NAT4	N-alpha-acetyltransferase 40 OS=Saccharomyces cerevisiae (strain ATCC 204508 / S288c) OX=559292 GN=NAT4 PE=1 SV=1	2.79917	0.0784
P36117	ALY1	Arrestin-related trafficking adapter 6 OS=Saccharomyces cerevisiae (strain ATCC 204508 / S288c) OX=559292 GN=ALY1 PE=1 SV=1	0	0.004624
P32568	SNQ2	Protein SNQ2 OS=Saccharomyces cerevisiae (strain ATCC 204508 / S288c) OX=559292 GN=SNQ2 PE=1 SV=2	0.798036	0.65735
P16664	RGP1	Guanine nucleotide exchange factor subunit RGP1 OS=Saccharomyces cerevisiae (strain ATCC 204508 / S288c) OX=559292 GN=RGP1 PE=1 SV=2	0
P00815	HIS4	Histidine biosynthesis trifunctional protein OS=Saccharomyces cerevisiae (strain ATCC 204508 / S288c) OX=559292 GN=HIS4 PE=1 SV=3	0.487661	0.628445
Q08561	IES4	Ino eighty subunit 4 OS=Saccharomyces cerevisiae (strain ATCC 204508 / S288c) OX=559292 GN=IES4 PE=1 SV=1	2.23771	0.189283
Q05775	HCR1	Eukaryotic translation initiation factor 3 subunit J OS=Saccharomyces cerevisiae (strain ATCC 204508 / S288c) OX=559292 GN=HCR1 PE=1 SV=1	1.00476	0.987085
P53724	MRPL50	54S ribosomal protein L50, mitochondrial OS=Saccharomyces cerevisiae (strain ATCC 204508 / S288c) OX=559292 GN=MRPL50 PE=1 SV=1	1.45432	0.1782
P53378	TUB4	Tubulin gamma chain OS=Saccharomyces cerevisiae (strain ATCC 204508 / S288c) OX=559292 GN=TUB4 PE=1 SV=1	0.931075	0.870559
P38795	QNS1	Glutamine-dependent NAD(+) synthetase OS=Saccharomyces cerevisiae (strain ATCC 204508 / S288c) OX=559292 GN=QNS1 PE=1 SV=1	0.248209	0.001339
Q99288	DET1	Broad-range acid phosphatase DET1 OS=Saccharomyces cerevisiae (strain ATCC 204508 / S288c) OX=559292 GN=DET1 PE=1 SV=1	1.28104	0.275224
P38889	SKN7	Transcription factor SKN7 OS=Saccharomyces cerevisiae (strain ATCC 204508 / S288c) OX=559292 GN=SKN7 PE=1 SV=1	2.46625	0.000597
P32352	ERG2	C-8 sterol isomerase OS=Saccharomyces cerevisiae (strain ATCC 204508 / S288c) OX=559292 GN=ERG2 PE=1 SV=1	1.38338	0.094127
P39107	MNN9	Mannan polymerase complexes subunit MNN9 OS=Saccharomyces cerevisiae (strain ATCC 204508 / S288c) OX=559292 GN=MNN9 PE=1 SV=3	0.634326	0.079508
Q02793	SKI8	Antiviral protein SKI8 OS=Saccharomyces cerevisiae (strain ATCC 204508 / S288c) OX=559292 GN=SKI8 PE=1 SV=1	0.241989	0.296136
P00958	MES1	Methionine--tRNA ligase, cytoplasmic OS=Saccharomyces cerevisiae (strain ATCC 204508 / S288c) OX=559292 GN=MES1 PE=1 SV=4	0.203063	0.043638
P22803	TRX2	Thioredoxin-2 OS=Saccharomyces cerevisiae (strain ATCC 204508 / S288c) OX=559292 GN=TRX2 PE=1 SV=3	0	0.006039
P05373	HEM2	Delta-aminolevulinic acid dehydratase OS=Saccharomyces cerevisiae (strain ATCC 204508 / S288c) OX=559292 GN=HEM2 PE=1 SV=2	1.41264	0.668389
P52891	NUP84	Nucleoporin NUP84 OS=Saccharomyces cerevisiae (strain ATCC 204508 / S288c) OX=559292 GN=NUP84 PE=1 SV=1	0.336677	0.229932
P13856	RSR1	Ras-related protein RSR1 OS=Saccharomyces cerevisiae (strain ATCC 204508 / S288c) OX=559292 GN=RSR1 PE=1 SV=1	0
P47017	LSM1	Sm-like protein LSm1 OS=Saccharomyces cerevisiae (strain ATCC 204508 / S288c) OX=559292 GN=LSM1 PE=1 SV=1	1.02512	0.950629
Q00916	SNP1	U1 small nuclear ribonucleoprotein 70 kDa homolog OS=Saccharomyces cerevisiae (strain ATCC 204508 / S288c) OX=559292 GN=SNP1 PE=1 SV=1	6.88055	0.000618
P28495	CAP1	F-actin-capping protein subunit alpha OS=Saccharomyces cerevisiae (strain ATCC 204508 / S288c) OX=559292 GN=CAP1 PE=1 SV=1	0
Q12099	FAL1	ATP-dependent RNA helicase FAL1 OS=Saccharomyces cerevisiae (strain ATCC 204508 / S288c) OX=559292 GN=FAL1 PE=1 SV=1	1.57987	0.434892
P53743	ESF2	Pre-rRNA-processing protein ESF2 OS=Saccharomyces cerevisiae (strain ATCC 204508 / S288c) OX=559292 GN=ESF2 PE=1 SV=1	2.19959	0.051577
P35179	SSS1	Protein transport protein SSS1 OS=Saccharomyces cerevisiae (strain ATCC 204508 / S288c) OX=559292 GN=SSS1 PE=1 SV=2	1.93159	0.099218
P38691	KSP1	Serine/threonine-protein kinase KSP1 OS=Saccharomyces cerevisiae (strain ATCC 204508 / S288c) OX=559292 GN=KSP1 PE=1 SV=1	0	0.026234
Q12211	PUS1	tRNA pseudouridine synthase 1 OS=Saccharomyces cerevisiae (strain ATCC 204508 / S288c) OX=559292 GN=PUS1 PE=1 SV=1	1.10547	0.856238
P33399	LHP1	La protein homolog OS=Saccharomyces cerevisiae (strain ATCC 204508 / S288c) OX=559292 GN=LHP1 PE=1 SV=2	3.50413	0.030582
P48564	MRX6	MIOREX complex component 6 OS=Saccharomyces cerevisiae (strain ATCC 204508 / S288c) OX=559292 GN=MRX6 PE=1 SV=1	1.30915	0.345243
P24280	SEC14	SEC14 cytosolic factor OS=Saccharomyces cerevisiae (strain ATCC 204508 / S288c) OX=559292 GN=SEC14 PE=1 SV=3	0.939237	0.882361
Q08492	BUD21	Bud site selection protein 21 OS=Saccharomyces cerevisiae (strain ATCC 204508 / S288c) OX=559292 GN=BUD21 PE=1 SV=1	2.72231	0.023774
P38970	HAL5	Serine/threonine-protein kinase HAL5 OS=Saccharomyces cerevisiae (strain ATCC 204508 / S288c) OX=559292 GN=HAL5 PE=1 SV=2	0.627003	0.123204
P29509	TRR1	Thioredoxin reductase 1 OS=Saccharomyces cerevisiae (strain ATCC 204508 / S288c) OX=559292 GN=TRR1 PE=1 SV=3	1.0188	0.918759
Q05359	ERP1	Protein ERP1 OS=Saccharomyces cerevisiae (strain ATCC 204508 / S288c) OX=559292 GN=ERP1 PE=1 SV=1	0
Q02948	VPS30	Vacuolar protein sorting-associated protein 30 OS=Saccharomyces cerevisiae (strain ATCC 204508 / S288c) OX=559292 GN=VPS30 PE=1 SV=1	0.787932	0.2507
P80210	ADE12	Adenylosuccinate synthetase OS=Saccharomyces cerevisiae (strain ATCC 204508 / S288c) OX=559292 GN=ADE12 PE=1 SV=3	0.776362	0.271478
Q04894	ADH6	NADP-dependent alcohol dehydrogenase 6 OS=Saccharomyces cerevisiae (strain ATCC 204508 / S288c) OX=559292 GN=ADH6 PE=1 SV=1	0.50279	0.218706
Q12223	RAD59	DNA repair protein RAD59 OS=Saccharomyces cerevisiae (strain ATCC 204508 / S288c) OX=559292 GN=RAD59 PE=1 SV=1	1.46146	0.23967
Q08959	PGC1	Phosphatidylglycerol phospholipase C OS=Saccharomyces cerevisiae (strain ATCC 204508 / S288c) OX=559292 GN=PGC1 PE=1 SV=1	0
P40356	PGD1	Mediator of RNA polymerase II transcription subunit 3 OS=Saccharomyces cerevisiae (strain ATCC 204508 / S288c) OX=559292 GN=PGD1 PE=1 SV=2	7.72058	0.002603
P38199	HEK2	Heterogeneous nuclear rnp K-like protein 2 OS=Saccharomyces cerevisiae (strain ATCC 204508 / S288c) OX=559292 GN=HEK2 PE=1 SV=1	0.12285	0.782114
P11491	PHO8	Repressible alkaline phosphatase OS=Saccharomyces cerevisiae (strain ATCC 204508 / S288c) OX=559292 GN=PHO8 PE=1 SV=2	0.442826	0.192777
P02992	TUF1	Elongation factor Tu, mitochondrial OS=Saccharomyces cerevisiae (strain ATCC 204508 / S288c) OX=559292 GN=TUF1 PE=1 SV=1	0.629197	0.629396
P40518	ARC15	Actin-related protein 2/3 complex subunit 5 OS=Saccharomyces cerevisiae (strain ATCC 204508 / S288c) OX=559292 GN=ARC15 PE=1 SV=1	1.40485	0.216562
P53729	ZNG1	Uncharacterized protein YNR029C OS=Saccharomyces cerevisiae (strain ATCC 204508 / S288c) OX=559292 GN=YNR029C PE=1 SV=1	0
P15442	GCN2	eIF-2-alpha kinase GCN2 OS=Saccharomyces cerevisiae (strain ATCC 204508 / S288c) OX=559292 GN=GCN2 PE=1 SV=3	2.2641	0.020512
P47064	APS3	AP-3 complex subunit sigma OS=Saccharomyces cerevisiae (strain ATCC 204508 / S288c) OX=559292 GN=APS3 PE=1 SV=1	0
Q07938	MEU1	S-methyl-5'-thioadenosine phosphorylase OS=Saccharomyces cerevisiae (strain ATCC 204508 / S288c) OX=559292 GN=MEU1 PE=1 SV=1	0.824844	0.612093
P17423	THR1	Homoserine kinase OS=Saccharomyces cerevisiae (strain ATCC 204508 / S288c) OX=559292 GN=THR1 PE=1 SV=4	0.670681	0.479018
P38792	RRP4	Exosome complex component RRP4 OS=Saccharomyces cerevisiae (strain ATCC 204508 / S288c) OX=559292 GN=RRP4 PE=1 SV=1	1.14805	0.234872
P38962	TVP23	Golgi apparatus membrane protein TVP23 OS=Saccharomyces cerevisiae (strain ATCC 204508 / S288c) OX=559292 GN=TVP23 PE=1 SV=1	0.97206	0.487219
P53256	RRP46	Exosome complex component RRP46 OS=Saccharomyces cerevisiae (strain ATCC 204508 / S288c) OX=559292 GN=RRP46 PE=1 SV=2	1.1505	0.428698
P38138	ROT2	Glucosidase 2 subunit alpha OS=Saccharomyces cerevisiae (strain ATCC 204508 / S288c) OX=559292 GN=ROT2 PE=1 SV=1	0
P06787	CMD1	Calmodulin OS=Saccharomyces cerevisiae (strain ATCC 204508 / S288c) OX=559292 GN=CMD1 PE=1 SV=1	1.87272	0.141888
P38806	YNG2	Chromatin modification-related protein YNG2 OS=Saccharomyces cerevisiae (strain ATCC 204508 / S288c) OX=559292 GN=YNG2 PE=1 SV=1	1.12758	0.087767
P43616	DUG1	Cys-Gly metallodipeptidase DUG1 OS=Saccharomyces cerevisiae (strain ATCC 204508 / S288c) OX=559292 GN=DUG1 PE=1 SV=1	0.573081	0.206206
P35724	MNR2	Manganese resistance protein MNR2 OS=Saccharomyces cerevisiae (strain ATCC 204508 / S288c) OX=559292 GN=MNR2 PE=1 SV=1	0.726233	0.110201
Q12447	PAA1	Polyamine N-acetyltransferase 1 OS=Saccharomyces cerevisiae (strain ATCC 204508 / S288c) OX=559292 GN=PAA1 PE=1 SV=1	0.856894	0.312656
Q03161	YMR099C	Glucose-6-phosphate 1-epimerase OS=Saccharomyces cerevisiae (strain ATCC 204508 / S288c) OX=559292 GN=YMR099C PE=1 SV=1	0
P23292	YCK2	Casein kinase I homolog 2 OS=Saccharomyces cerevisiae (strain ATCC 204508 / S288c) OX=559292 GN=YCK2 PE=1 SV=1	0	0.000143
P53739	FPK1	Flippase kinase 1 OS=Saccharomyces cerevisiae (strain ATCC 204508 / S288c) OX=559292 GN=FPK1 PE=1 SV=1	0	0.023086
P16451	PDX1	Pyruvate dehydrogenase complex protein X component, mitochondrial OS=Saccharomyces cerevisiae (strain ATCC 204508 / S288c) OX=559292 GN=PDX1 PE=1 SV=1	2.68221	0.008269
Q03048	COF1	Cofilin OS=Saccharomyces cerevisiae (strain ATCC 204508 / S288c) OX=559292 GN=COF1 PE=1 SV=1	1.28727	0.63477
Q12030	TAF10	Transcription initiation factor TFIID subunit 10 OS=Saccharomyces cerevisiae (strain ATCC 204508 / S288c) OX=559292 GN=TAF10 PE=1 SV=1	1.47314	0.453732
P40154	IES2	Ino eighty subunit 2 OS=Saccharomyces cerevisiae (strain ATCC 204508 / S288c) OX=559292 GN=IES2 PE=1 SV=1	0.313494	0.966384
Q06252	YLR179C	Uncharacterized protein YLR179C OS=Saccharomyces cerevisiae (strain ATCC 204508 / S288c) OX=559292 GN=YLR179C PE=1 SV=1	0
P69851	DAD4	DASH complex subunit DAD4 OS=Saccharomyces cerevisiae (strain ATCC 204508 / S288c) OX=559292 GN=DAD4 PE=1 SV=1	1.23809	0.139801
P38111	MEC1	Serine/threonine-protein kinase MEC1 OS=Saccharomyces cerevisiae (strain ATCC 204508 / S288c) OX=559292 GN=MEC1 PE=1 SV=1	1.09432	0.783703
P00729	PRC1	Carboxypeptidase Y OS=Saccharomyces cerevisiae (strain ATCC 204508 / S288c) OX=559292 GN=PRC1 PE=1 SV=1	1.08064	0.426068
Q12038	SRO7	Lethal(2) giant larvae protein homolog SRO7 OS=Saccharomyces cerevisiae (strain ATCC 204508 / S288c) OX=559292 GN=SRO7 PE=1 SV=1	0.930783	0.671233
P39104	PIK1	Phosphatidylinositol 4-kinase PIK1 OS=Saccharomyces cerevisiae (strain ATCC 204508 / S288c) OX=559292 GN=PIK1 PE=1 SV=1	1.03061	0.864648
P34221	PTC3	Protein phosphatase 2C homolog 3 OS=Saccharomyces cerevisiae (strain ATCC 204508 / S288c) OX=559292 GN=PTC3 PE=1 SV=4	0
Q03771	ACL4	Assembly chaperone of RPL4 OS=Saccharomyces cerevisiae (strain ATCC 204508 / S288c) OX=559292 GN=ACL4 PE=1 SV=1	3.28026	0.005391
Q03935	YAP6	AP-1-like transcription factor YAP6 OS=Saccharomyces cerevisiae (strain ATCC 204508 / S288c) OX=559292 GN=YAP6 PE=1 SV=1	0	4.8e-05
Q12277	RRP42	Exosome complex component RRP42 OS=Saccharomyces cerevisiae (strain ATCC 204508 / S288c) OX=559292 GN=RRP42 PE=1 SV=1	0
P81449	TIM11	ATP synthase subunit e, mitochondrial OS=Saccharomyces cerevisiae (strain ATCC 204508 / S288c) OX=559292 GN=TIM11 PE=1 SV=2	0.793532	0.420269
Q02629	NUP100	Nucleoporin NUP100/NSP100 OS=Saccharomyces cerevisiae (strain ATCC 204508 / S288c) OX=559292 GN=NUP100 PE=1 SV=1	1.66374	0.346551
P00546	CDC28	Cyclin-dependent kinase 1 OS=Saccharomyces cerevisiae (strain ATCC 204508 / S288c) OX=559292 GN=CDC28 PE=1 SV=1	0
Q12476	AIR2	Protein AIR2 OS=Saccharomyces cerevisiae (strain ATCC 204508 / S288c) OX=559292 GN=AIR2 PE=1 SV=1	1.04757	0.372206
P39531	RCY1	Recyclin-1 OS=Saccharomyces cerevisiae (strain ATCC 204508 / S288c) OX=559292 GN=RCY1 PE=1 SV=4	0.700173	0.926273
P35997	RPS27A	40S ribosomal protein S27-A OS=Saccharomyces cerevisiae (strain ATCC 204508 / S288c) OX=559292 GN=RPS27A PE=1 SV=1	1.21675	0.58755
P26448	BUB2	Mitotic check point protein BUB2 OS=Saccharomyces cerevisiae (strain ATCC 204508 / S288c) OX=559292 GN=BUB2 PE=1 SV=1	0	0.00419
P50275	ASE1	Anaphase spindle elongation protein OS=Saccharomyces cerevisiae (strain ATCC 204508 / S288c) OX=559292 GN=ASE1 PE=1 SV=1	1.68676	0.042371
P36161	NUP133	Nucleoporin NUP133 OS=Saccharomyces cerevisiae (strain ATCC 204508 / S288c) OX=559292 GN=NUP133 PE=1 SV=1	1.66916	0.062276
P40185	MMF1	Protein MMF1, mitochondrial OS=Saccharomyces cerevisiae (strain ATCC 204508 / S288c) OX=559292 GN=MMF1 PE=1 SV=1	0
P32264	PRO1	Glutamate 5-kinase OS=Saccharomyces cerevisiae (strain ATCC 204508 / S288c) OX=559292 GN=PRO1 PE=1 SV=2	0.714494	0.415483
P53312	LSC2	Succinate--CoA ligase [ADP-forming] subunit beta, mitochondrial OS=Saccharomyces cerevisiae (strain ATCC 204508 / S288c) OX=559292 GN=LSC2 PE=1 SV=1	1.2049	0.630488
P32458	CDC11	Cell division control protein 11 OS=Saccharomyces cerevisiae (strain ATCC 204508 / S288c) OX=559292 GN=CDC11 PE=1 SV=1	0.665755	0.248121
P39682	PRP39	Pre-mRNA-processing factor 39 OS=Saccharomyces cerevisiae (strain ATCC 204508 / S288c) OX=559292 GN=PRP39 PE=1 SV=1	1.61457	0.125901
P32340	NDI1	Rotenone-insensitive NADH-ubiquinone oxidoreductase, mitochondrial OS=Saccharomyces cerevisiae (strain ATCC 204508 / S288c) OX=559292 GN=NDI1 PE=1 SV=1	0.565885	0.565123
P07285	TRP4	Anthranilate phosphoribosyltransferase OS=Saccharomyces cerevisiae (strain ATCC 204508 / S288c) OX=559292 GN=TRP4 PE=1 SV=1	1.35206	0.432956
P32915	SEC61	Protein transport protein SEC61 OS=Saccharomyces cerevisiae (strain ATCC 204508 / S288c) OX=559292 GN=SEC61 PE=1 SV=1	1.89542	0.041217
P47160	ENT3	Epsin-3 OS=Saccharomyces cerevisiae (strain ATCC 204508 / S288c) OX=559292 GN=ENT3 PE=1 SV=1	0
Q04116	YHP1	Homeobox protein YHP1 OS=Saccharomyces cerevisiae (strain ATCC 204508 / S288c) OX=559292 GN=YHP1 PE=1 SV=1	2.68624	0.074793
P25370	GFD2	Good for full DBP5 activity protein 2 OS=Saccharomyces cerevisiae (strain ATCC 204508 / S288c) OX=559292 GN=GFD2 PE=4 SV=1	1.56334	0.159301
P53438	SOK2	Protein SOK2 OS=Saccharomyces cerevisiae (strain ATCC 204508 / S288c) OX=559292 GN=SOK2 PE=1 SV=1	0.170783	0.125665
P52920	NBP35	Cytosolic Fe-S cluster assembly factor NBP35 OS=Saccharomyces cerevisiae (strain ATCC 204508 / S288c) OX=559292 GN=NBP35 PE=1 SV=1	0.850131	0.381819
P43613	ERJ5	ER-localized J domain-containing protein 5 OS=Saccharomyces cerevisiae (strain ATCC 204508 / S288c) OX=559292 GN=ERJ5 PE=1 SV=1	1.17611	0.126354
Q03213	HOT1	High-osmolarity-induced transcription protein 1 OS=Saccharomyces cerevisiae (strain ATCC 204508 / S288c) OX=559292 GN=HOT1 PE=1 SV=1	0	0.00163
P03879	BI4	Intron-encoded RNA maturase bI4 OS=Saccharomyces cerevisiae (strain ATCC 204508 / S288c) OX=559292 GN=BI4 PE=1 SV=2	0.64253	0.954976
Q05949	BUR2	Protein BUR2 OS=Saccharomyces cerevisiae (strain ATCC 204508 / S288c) OX=559292 GN=BUR2 PE=1 SV=1	0	0.010672
P21243	SCL1	Proteasome subunit alpha type-1 OS=Saccharomyces cerevisiae (strain ATCC 204508 / S288c) OX=559292 GN=SCL1 PE=1 SV=1	0
P29703	RAM2	Protein farnesyltransferase/geranylgeranyltransferase type-1 subunit alpha OS=Saccharomyces cerevisiae (strain ATCC 204508 / S288c) OX=559292 GN=RAM2 PE=1 SV=1	0.75699	0.381407
P53335	PXR1	Protein PXR1 OS=Saccharomyces cerevisiae (strain ATCC 204508 / S288c) OX=559292 GN=PXR1 PE=1 SV=1	3.38323	0.056509
P38207	APN2	DNA-(apurinic or apyrimidinic site) endonuclease 2 OS=Saccharomyces cerevisiae (strain ATCC 204508 / S288c) OX=559292 GN=APN2 PE=1 SV=1	0
P38996	NAB3	Nuclear polyadenylated RNA-binding protein 3 OS=Saccharomyces cerevisiae (strain ATCC 204508 / S288c) OX=559292 GN=NAB3 PE=1 SV=1	0.404605	0.027186
P32862	RGT1	Glucose transport transcription regulator RGT1 OS=Saccharomyces cerevisiae (strain ATCC 204508 / S288c) OX=559292 GN=RGT1 PE=1 SV=1	0.090487	0.07782
Q03782	SNU56	56 kDa U1 small nuclear ribonucleoprotein component OS=Saccharomyces cerevisiae (strain ATCC 204508 / S288c) OX=559292 GN=SNU56 PE=1 SV=1	0
P25344	STE50	Protein STE50 OS=Saccharomyces cerevisiae (strain ATCC 204508 / S288c) OX=559292 GN=STE50 PE=1 SV=1	0.960531	0.904618
P33202	UFD4	Ubiquitin fusion degradation protein 4 OS=Saccharomyces cerevisiae (strain ATCC 204508 / S288c) OX=559292 GN=UFD4 PE=1 SV=1	0.458993	0.175734
P0CX27	RPL42A	60S ribosomal protein L42-A OS=Saccharomyces cerevisiae (strain ATCC 204508 / S288c) OX=559292 GN=RPL42A PE=1 SV=1	0.882973	0.595834
P25043	PUP1	Proteasome subunit beta type-2 OS=Saccharomyces cerevisiae (strain ATCC 204508 / S288c) OX=559292 GN=PUP1 PE=1 SV=1	0
P39926	SSO2	Protein SSO2 OS=Saccharomyces cerevisiae (strain ATCC 204508 / S288c) OX=559292 GN=SSO2 PE=1 SV=2	0.863771	0.611713
P34233	ASH1	Transcriptional regulatory protein ASH1 OS=Saccharomyces cerevisiae (strain ATCC 204508 / S288c) OX=559292 GN=ASH1 PE=1 SV=1	0	0.026796
P40462	TMA108	Protein TMA108 OS=Saccharomyces cerevisiae (strain ATCC 204508 / S288c) OX=559292 GN=TMA108 PE=1 SV=1	0.700673	0.354947
P20134	SFL1	Flocculation suppression protein OS=Saccharomyces cerevisiae (strain ATCC 204508 / S288c) OX=559292 GN=SFL1 PE=1 SV=3	0
P07246	ADH3	Alcohol dehydrogenase 3, mitochondrial OS=Saccharomyces cerevisiae (strain ATCC 204508 / S288c) OX=559292 GN=ADH3 PE=1 SV=2	1.68841	0.063374
P11745	RNA1	Ran GTPase-activating protein 1 OS=Saccharomyces cerevisiae (strain ATCC 204508 / S288c) OX=559292 GN=RNA1 PE=1 SV=2	1.46957	0.171284
Q06709	REH1	Cytoplasmic 60S subunit biogenesis factor REH1 OS=Saccharomyces cerevisiae (strain ATCC 204508 / S288c) OX=559292 GN=REH1 PE=1 SV=1	1.41177	0.283973
Q12379	SWM1	Anaphase-promoting complex subunit SWM1 OS=Saccharomyces cerevisiae (strain ATCC 204508 / S288c) OX=559292 GN=SWM1 PE=1 SV=1	3.51737	0.352202
P53955	SLM2	Phosphatidylinositol 4,5-bisphosphate-binding protein SLM2 OS=Saccharomyces cerevisiae (strain ATCC 204508 / S288c) OX=559292 GN=SLM2 PE=1 SV=1	0
P29366	BEM1	Bud emergence protein 1 OS=Saccharomyces cerevisiae (strain ATCC 204508 / S288c) OX=559292 GN=BEM1 PE=1 SV=1	0
P32773	TOA1	Transcription initiation factor IIA large subunit OS=Saccharomyces cerevisiae (strain ATCC 204508 / S288c) OX=559292 GN=TOA1 PE=1 SV=1	1.33338	0.706206
P18851	STE4	Guanine nucleotide-binding protein subunit beta OS=Saccharomyces cerevisiae (strain ATCC 204508 / S288c) OX=559292 GN=STE4 PE=1 SV=2	3.39678	0.006308
P39956	RPH1	DNA damage-responsive transcriptional repressor RPH1 OS=Saccharomyces cerevisiae (strain ATCC 204508 / S288c) OX=559292 GN=RPH1 PE=1 SV=1	2.17756	0.017
P40089	LSM5	U6 snRNA-associated Sm-like protein LSm5 OS=Saccharomyces cerevisiae (strain ATCC 204508 / S288c) OX=559292 GN=LSM5 PE=1 SV=1	2.28002	0.034103
P25303	SCJ1	DnaJ-related protein SCJ1 OS=Saccharomyces cerevisiae (strain ATCC 204508 / S288c) OX=559292 GN=SCJ1 PE=1 SV=2	0.391796	0.392726
P54837	ERV25	Endoplasmic reticulum vesicle protein 25 OS=Saccharomyces cerevisiae (strain ATCC 204508 / S288c) OX=559292 GN=ERV25 PE=1 SV=1	0
P18963	IRA1	Inhibitory regulator protein IRA1 OS=Saccharomyces cerevisiae (strain ATCC 204508 / S288c) OX=559292 GN=IRA1 PE=1 SV=2	0.472706	0.146447
Q03508	YMR265C	Uncharacterized protein YMR265C OS=Saccharomyces cerevisiae (strain ATCC 204508 / S288c) OX=559292 GN=YMR265C PE=4 SV=1	0.60161	0.286445
P38705	DIA4	Serine--tRNA ligase, mitochondrial OS=Saccharomyces cerevisiae (strain ATCC 204508 / S288c) OX=559292 GN=DIA4 PE=1 SV=1	0	0.008621
P53951	COG5	Conserved oligomeric Golgi complex subunit 5 OS=Saccharomyces cerevisiae (strain ATCC 204508 / S288c) OX=559292 GN=COG5 PE=1 SV=1	0.583057	0.053204
Q08732	HRK1	Serine/threonine-protein kinase HRK1 OS=Saccharomyces cerevisiae (strain ATCC 204508 / S288c) OX=559292 GN=HRK1 PE=1 SV=1	0	0.001158
Q12449	AHA1	Hsp90 co-chaperone AHA1 OS=Saccharomyces cerevisiae (strain ATCC 204508 / S288c) OX=559292 GN=AHA1 PE=1 SV=1	0.114737	0.395423
P47030	TAX4	Protein TAX4 OS=Saccharomyces cerevisiae (strain ATCC 204508 / S288c) OX=559292 GN=TAX4 PE=1 SV=1	0
Q02516	HAP5	Transcriptional activator HAP5 OS=Saccharomyces cerevisiae (strain ATCC 204508 / S288c) OX=559292 GN=HAP5 PE=1 SV=1	0.0383404	0.374902
P35734	ASK1	DASH complex subunit ASK1 OS=Saccharomyces cerevisiae (strain ATCC 204508 / S288c) OX=559292 GN=ASK1 PE=1 SV=2	1.41721	0.456373
P53317	NOP19	Nucleolar protein 19 OS=Saccharomyces cerevisiae (strain ATCC 204508 / S288c) OX=559292 GN=NOP19 PE=1 SV=1	1.03428	0.448591
P32893	TRS65	Trafficking protein particle complex II-specific subunit 65 OS=Saccharomyces cerevisiae (strain ATCC 204508 / S288c) OX=559292 GN=TRS65 PE=1 SV=1	2.55736	0.061424
P25515	VMA3	V-type proton ATPase subunit c OS=Saccharomyces cerevisiae (strain ATCC 204508 / S288c) OX=559292 GN=VMA3 PE=1 SV=1	1.45221	0.054153
P32799	COX13	Cytochrome c oxidase subunit 13, mitochondrial OS=Saccharomyces cerevisiae (strain ATCC 204508 / S288c) OX=559292 GN=COX13 PE=1 SV=1	0.508588	0.552647
P38330	YBR238C	Protein RMD9-like, mitochondrial OS=Saccharomyces cerevisiae (strain ATCC 204508 / S288c) OX=559292 GN=YBR238C PE=1 SV=1	1.25753	0.40704
P31412	VMA5	V-type proton ATPase subunit C OS=Saccharomyces cerevisiae (strain ATCC 204508 / S288c) OX=559292 GN=VMA5 PE=1 SV=4	0.731345	0.863253
P40362	UTP18	U3 small nucleolar RNA-associated protein 18 OS=Saccharomyces cerevisiae (strain ATCC 204508 / S288c) OX=559292 GN=UTP18 PE=1 SV=1	0	0.013866
Q03083	YPL034W	Uncharacterized protein YPL034W OS=Saccharomyces cerevisiae (strain ATCC 204508 / S288c) OX=559292 GN=YPL034W PE=4 SV=1	5.16936	0.079484
P38248	ECM33	Cell wall protein ECM33 OS=Saccharomyces cerevisiae (strain ATCC 204508 / S288c) OX=559292 GN=ECM33 PE=1 SV=3	0.377071	0.022388
P28519	RAD14	DNA repair protein RAD14 OS=Saccharomyces cerevisiae (strain ATCC 204508 / S288c) OX=559292 GN=RAD14 PE=1 SV=2	0
Q04081	PPM1	Leucine carboxyl methyltransferase 1 OS=Saccharomyces cerevisiae (strain ATCC 204508 / S288c) OX=559292 GN=PPM1 PE=1 SV=1	0.000575262	0.114905
P53933	APP1	Phosphatidate phosphatase APP1 OS=Saccharomyces cerevisiae (strain ATCC 204508 / S288c) OX=559292 GN=APP1 PE=1 SV=1	1.57599	0.169561
P33333	SLC1	1-acyl-sn-glycerol-3-phosphate acyltransferase OS=Saccharomyces cerevisiae (strain ATCC 204508 / S288c) OX=559292 GN=SLC1 PE=1 SV=1	0
P48240	MTR3	Exosome complex component MTR3 OS=Saccharomyces cerevisiae (strain ATCC 204508 / S288c) OX=559292 GN=MTR3 PE=1 SV=1	2.87726	0.220246
P38692	KIC1	Serine/threonine-protein kinase KIC1 OS=Saccharomyces cerevisiae (strain ATCC 204508 / S288c) OX=559292 GN=KIC1 PE=1 SV=1	0
P49687	NUP145	Nucleoporin NUP145 OS=Saccharomyces cerevisiae (strain ATCC 204508 / S288c) OX=559292 GN=NUP145 PE=1 SV=1	1.32556	0.150849
P53156	YGL081W	Uncharacterized protein YGL081W OS=Saccharomyces cerevisiae (strain ATCC 204508 / S288c) OX=559292 GN=YGL081W PE=4 SV=1	0.853364	0.430211
P32585	SRB5	Mediator of RNA polymerase II transcription subunit 18 OS=Saccharomyces cerevisiae (strain ATCC 204508 / S288c) OX=559292 GN=SRB5 PE=1 SV=1	1.58748	0.151485
P38070	YPK3	Serine/threonine-protein kinase YPK3 OS=Saccharomyces cerevisiae (strain ATCC 204508 / S288c) OX=559292 GN=YPK3 PE=1 SV=1	0.135785	0.626243
P40548	SNL1	HSP70 co-chaperone SNL1 OS=Saccharomyces cerevisiae (strain ATCC 204508 / S288c) OX=559292 GN=SNL1 PE=1 SV=1	0
P08536	MET3	Sulfate adenylyltransferase OS=Saccharomyces cerevisiae (strain ATCC 204508 / S288c) OX=559292 GN=MET3 PE=1 SV=2	1.54671	0.155821
P23503	NAR1	Cytosolic Fe-S cluster assembly factor NAR1 OS=Saccharomyces cerevisiae (strain ATCC 204508 / S288c) OX=559292 GN=NAR1 PE=1 SV=2	1.54487	0.152154
Q08484	GYP1	GTPase-activating protein GYP1 OS=Saccharomyces cerevisiae (strain ATCC 204508 / S288c) OX=559292 GN=GYP1 PE=1 SV=1	0
Q99312	ISN1	IMP-specific 5'-nucleotidase 1 OS=Saccharomyces cerevisiae (strain ATCC 204508 / S288c) OX=559292 GN=ISN1 PE=1 SV=1	2.14346	0.073168
P05747	RPL29	60S ribosomal protein L29 OS=Saccharomyces cerevisiae (strain ATCC 204508 / S288c) OX=559292 GN=RPL29 PE=1 SV=3	1.49895	0.224755
Q05874	NNT1	Protein N-terminal and lysine N-methyltransferase EFM7 OS=Saccharomyces cerevisiae (strain ATCC 204508 / S288c) OX=559292 GN=NNT1 PE=1 SV=1	1.04432	0.404505
Q08921	TCO89	Target of rapamycin complex 1 subunit TCO89 OS=Saccharomyces cerevisiae (strain ATCC 204508 / S288c) OX=559292 GN=TCO89 PE=1 SV=1	1.29062	0.100615
P38302	NTC20	Pre-mRNA-splicing factor NTC20 OS=Saccharomyces cerevisiae (strain ATCC 204508 / S288c) OX=559292 GN=NTC20 PE=1 SV=1	2.22742	0.046209
Q04279	SEG1	Eisosome protein SEG1 OS=Saccharomyces cerevisiae (strain ATCC 204508 / S288c) OX=559292 GN=SEG1 PE=1 SV=1	2.17494	0.01345
P38204	RRN10	RNA polymerase I-specific transcription initiation factor RRN10 OS=Saccharomyces cerevisiae (strain ATCC 204508 / S288c) OX=559292 GN=RRN10 PE=1 SV=1	1.48539	0.392826
Q07508	LUC7	Protein LUC7 OS=Saccharomyces cerevisiae (strain ATCC 204508 / S288c) OX=559292 GN=LUC7 PE=1 SV=1	0.272483	0.176535
Q03898	FIN1	Filament protein FIN1 OS=Saccharomyces cerevisiae (strain ATCC 204508 / S288c) OX=559292 GN=FIN1 PE=1 SV=1	0
Q03769	ENT5	Epsin-5 OS=Saccharomyces cerevisiae (strain ATCC 204508 / S288c) OX=559292 GN=ENT5 PE=1 SV=1	0.819115	0.626901
P19880	YAP1	AP-1-like transcription factor YAP1 OS=Saccharomyces cerevisiae (strain ATCC 204508 / S288c) OX=559292 GN=YAP1 PE=1 SV=2	0	0.01725
Q12151	UPC2	Sterol uptake control protein 2 OS=Saccharomyces cerevisiae (strain ATCC 204508 / S288c) OX=559292 GN=UPC2 PE=1 SV=1	0	0.001221
Q2V2P4	MCO8	Uncharacterized protein YIL156W-B OS=Saccharomyces cerevisiae (strain ATCC 204508 / S288c) OX=559292 GN=YIL156W-B PE=3 SV=1	0
Q03784	TRS23	Trafficking protein particle complex subunit 23 OS=Saccharomyces cerevisiae (strain ATCC 204508 / S288c) OX=559292 GN=TRS23 PE=1 SV=1	0
Q03102	YML131W	Uncharacterized membrane protein YML131W OS=Saccharomyces cerevisiae (strain ATCC 204508 / S288c) OX=559292 GN=YML131W PE=1 SV=1	3.52922	0.004074
P35184	SQT1	Ribosome assembly protein SQT1 OS=Saccharomyces cerevisiae (strain ATCC 204508 / S288c) OX=559292 GN=SQT1 PE=1 SV=2	2.4414	0.003419
Q00711	SDH1	Succinate dehydrogenase [ubiquinone] flavoprotein subunit, mitochondrial OS=Saccharomyces cerevisiae (strain ATCC 204508 / S288c) OX=559292 GN=SDH1 PE=1 SV=1	0
Q3E747	YLR363W-A	Uncharacterized protein YLR363W-A OS=Saccharomyces cerevisiae (strain ATCC 204508 / S288c) OX=559292 GN=YLR363W-A PE=1 SV=1	1.36542	0.09329
Q04418	RBA50	RNA polymerase II-associated protein RBA50 OS=Saccharomyces cerevisiae (strain ATCC 204508 / S288c) OX=559292 GN=RBA50 PE=1 SV=2	1.37313	0.225238
P40453	UBP7	Ubiquitin carboxyl-terminal hydrolase 7 OS=Saccharomyces cerevisiae (strain ATCC 204508 / S288c) OX=559292 GN=UBP7 PE=1 SV=1	0	0.002345
P22146	GAS1	1,3-beta-glucanosyltransferase GAS1 OS=Saccharomyces cerevisiae (strain ATCC 204508 / S288c) OX=559292 GN=GAS1 PE=1 SV=2	1.21737	0.399912
Q12340	YRM1	Zinc finger transcription factor YRM1 OS=Saccharomyces cerevisiae (strain ATCC 204508 / S288c) OX=559292 GN=YRM1 PE=1 SV=1	4.15084	0.007087
P38682	GLO3	ADP-ribosylation factor GTPase-activating protein GLO3 OS=Saccharomyces cerevisiae (strain ATCC 204508 / S288c) OX=559292 GN=GLO3 PE=1 SV=1	2.51645	0.035469
Q12043	TGL5	Triacylglycerol lipase 5 OS=Saccharomyces cerevisiae (strain ATCC 204508 / S288c) OX=559292 GN=TGL5 PE=1 SV=1	0
P05986	TPK3	cAMP-dependent protein kinase type 3 OS=Saccharomyces cerevisiae (strain ATCC 204508 / S288c) OX=559292 GN=TPK3 PE=1 SV=2	1.44058	0.151012
P39684	PES4	Protein PES4 OS=Saccharomyces cerevisiae (strain ATCC 204508 / S288c) OX=559292 GN=PES4 PE=1 SV=2	0
P40075	SCS2	Vesicle-associated membrane protein-associated protein SCS2 OS=Saccharomyces cerevisiae (strain ATCC 204508 / S288c) OX=559292 GN=SCS2 PE=1 SV=3	0.92857	0.492378
Q03558	OYE2	NADPH dehydrogenase 2 OS=Saccharomyces cerevisiae (strain ATCC 204508 / S288c) OX=559292 GN=OYE2 PE=1 SV=3	0
P38308	COS111	F-box protein COS111 OS=Saccharomyces cerevisiae (strain ATCC 204508 / S288c) OX=559292 GN=COS111 PE=4 SV=2	1.00775	0.985928
Q06156	YCS4	Condensin complex subunit 1 OS=Saccharomyces cerevisiae (strain ATCC 204508 / S288c) OX=559292 GN=YCS4 PE=1 SV=1	0	0.000988
P40574	YAP5	AP-1-like transcription factor YAP5 OS=Saccharomyces cerevisiae (strain ATCC 204508 / S288c) OX=559292 GN=YAP5 PE=1 SV=1	2.00899	0.019542
Q12378	RTR2	RNA polymerase II subunit B1 CTD phosphatase RTR2 OS=Saccharomyces cerevisiae (strain ATCC 204508 / S288c) OX=559292 GN=RTR2 PE=1 SV=1	1.14726	0.628574
P25298	RNA14	mRNA 3'-end-processing protein RNA14 OS=Saccharomyces cerevisiae (strain ATCC 204508 / S288c) OX=559292 GN=RNA14 PE=1 SV=2	1.70014	0.313544
P07170	ADK1	Adenylate kinase OS=Saccharomyces cerevisiae (strain ATCC 204508 / S288c) OX=559292 GN=ADK1 PE=1 SV=2	0
P53148	SPC105	Spindle pole body component SPC105 OS=Saccharomyces cerevisiae (strain ATCC 204508 / S288c) OX=559292 GN=SPC105 PE=1 SV=1	0.94878	0.820288
Q12236	PKH2	Serine/threonine-protein kinase PKH2 OS=Saccharomyces cerevisiae (strain ATCC 204508 / S288c) OX=559292 GN=PKH2 PE=1 SV=1	0	0.038142
P46989	ATG27	Autophagy-related protein 27 OS=Saccharomyces cerevisiae (strain ATCC 204508 / S288c) OX=559292 GN=ATG27 PE=1 SV=2	0.889784	0.722108
P01120	RAS2	Ras-like protein 2 OS=Saccharomyces cerevisiae (strain ATCC 204508 / S288c) OX=559292 GN=RAS2 PE=1 SV=4	0.352031	0.034912
P27809	KRE2	Glycolipid 2-alpha-mannosyltransferase OS=Saccharomyces cerevisiae (strain ATCC 204508 / S288c) OX=559292 GN=KRE2 PE=1 SV=1	1.11805	0.654353
P41809	HKR1	Signaling mucin HKR1 OS=Saccharomyces cerevisiae (strain ATCC 204508 / S288c) OX=559292 GN=HKR1 PE=1 SV=2	0.745692	0.902151
Q04746	KAR5	Nuclear fusion protein KAR5 OS=Saccharomyces cerevisiae (strain ATCC 204508 / S288c) OX=559292 GN=KAR5 PE=1 SV=1	0.902455	0.804681
P53173	ERV14	ER-derived vesicles protein ERV14 OS=Saccharomyces cerevisiae (strain ATCC 204508 / S288c) OX=559292 GN=ERV14 PE=1 SV=3	9.11079	0.008722
P34251	YKL107W	Uncharacterized oxidoreductase YKL107W OS=Saccharomyces cerevisiae (strain ATCC 204508 / S288c) OX=559292 GN=YKL107W PE=3 SV=1	1.06742	0.609967
P22517	CMK2	Calcium/calmodulin-dependent protein kinase II OS=Saccharomyces cerevisiae (strain ATCC 204508 / S288c) OX=559292 GN=CMK2 PE=1 SV=2	0.805993	0.670167
P30657	PRE4	Proteasome subunit beta type-7 OS=Saccharomyces cerevisiae (strain ATCC 204508 / S288c) OX=559292 GN=PRE4 PE=1 SV=1	0.175865	0.04934
P48561	TRF5	Poly(A) RNA polymerase protein 1 OS=Saccharomyces cerevisiae (strain ATCC 204508 / S288c) OX=559292 GN=TRF5 PE=1 SV=2	1.52615	0.171922
P30656	PRE2	Proteasome subunit beta type-5 OS=Saccharomyces cerevisiae (strain ATCC 204508 / S288c) OX=559292 GN=PRE2 PE=1 SV=3	1.13855	0.327477
P53844	PDR17	Phosphatidylinositol transfer protein PDR17 OS=Saccharomyces cerevisiae (strain ATCC 204508 / S288c) OX=559292 GN=PDR17 PE=1 SV=1	0
P53318	COQ6	Ubiquinone biosynthesis monooxygenase COQ6, mitochondrial OS=Saccharomyces cerevisiae (strain ATCC 204508 / S288c) OX=559292 GN=COQ6 PE=1 SV=1	2.88389	0.029733
P53206	MCY1	Putative mitochondrial cysteine synthase OS=Saccharomyces cerevisiae (strain ATCC 204508 / S288c) OX=559292 GN=MCY1 PE=1 SV=1	1.273	0.147937
P14747	CMP2	Serine/threonine-protein phosphatase 2B catalytic subunit A2 OS=Saccharomyces cerevisiae (strain ATCC 204508 / S288c) OX=559292 GN=CMP2 PE=1 SV=2	0
P17442	PHO81	Phosphate system positive regulatory protein PHO81 OS=Saccharomyces cerevisiae (strain ATCC 204508 / S288c) OX=559292 GN=PHO81 PE=1 SV=2	0.152005	0.007318
P09007	SRD1	Pre-rRNA-processing protein SRD1 OS=Saccharomyces cerevisiae (strain ATCC 204508 / S288c) OX=559292 GN=SRD1 PE=1 SV=2	2.8262	0.026954
Q02685	RMI1	RecQ-mediated genome instability protein 1 OS=Saccharomyces cerevisiae (strain ATCC 204508 / S288c) OX=559292 GN=RMI1 PE=1 SV=1	2.00153	0.060824
Q12179	YPL245W	Uncharacterized protein YPL245W OS=Saccharomyces cerevisiae (strain ATCC 204508 / S288c) OX=559292 GN=YPL245W PE=1 SV=1	1.36027	0.428244
Q06604	BSP1	Protein BSP1 OS=Saccharomyces cerevisiae (strain ATCC 204508 / S288c) OX=559292 GN=BSP1 PE=1 SV=1	1.82831	0.013025
P33401	PGM1	Phosphoglucomutase 1 OS=Saccharomyces cerevisiae (strain ATCC 204508 / S288c) OX=559292 GN=PGM1 PE=1 SV=1	0.41166	0.497646
P53863	JJJ1	J protein JJJ1 OS=Saccharomyces cerevisiae (strain ATCC 204508 / S288c) OX=559292 GN=JJJ1 PE=1 SV=1	0
P40360	ARG2	Amino-acid acetyltransferase, mitochondrial OS=Saccharomyces cerevisiae (strain ATCC 204508 / S288c) OX=559292 GN=ARG2 PE=1 SV=1	0
P16892	FUS3	Mitogen-activated protein kinase FUS3 OS=Saccharomyces cerevisiae (strain ATCC 204508 / S288c) OX=559292 GN=FUS3 PE=1 SV=2	0.798254	0.767951
P47134	BIR1	Protein BIR1 OS=Saccharomyces cerevisiae (strain ATCC 204508 / S288c) OX=559292 GN=BIR1 PE=1 SV=1	0	0.04551
Q06160	SPH1	Protein SPH1 OS=Saccharomyces cerevisiae (strain ATCC 204508 / S288c) OX=559292 GN=SPH1 PE=1 SV=2	5.39108	0.096893
P36093	PHD1	Putative transcription factor PHD1 OS=Saccharomyces cerevisiae (strain ATCC 204508 / S288c) OX=559292 GN=PHD1 PE=1 SV=1	0	0.183712
Q03776	PRP42	U1 small nuclear ribonucleoprotein component PRP42 OS=Saccharomyces cerevisiae (strain ATCC 204508 / S288c) OX=559292 GN=PRP42 PE=1 SV=1	0.9765	0.962496
Q12139	SDD4	Zinc finger protein YPR022C OS=Saccharomyces cerevisiae (strain ATCC 204508 / S288c) OX=559292 GN=YPR022C PE=1 SV=1	1.00348	0.585217
Q06632	CFT1	Protein CFT1 OS=Saccharomyces cerevisiae (strain ATCC 204508 / S288c) OX=559292 GN=CFT1 PE=1 SV=1	0	0.013388
P25569	GID7	Glucose-induced degradation protein 7 OS=Saccharomyces cerevisiae (strain ATCC 204508 / S288c) OX=559292 GN=GID7 PE=1 SV=2	1.09103	0.23659
P39927	PTI1	Protein PTI1 OS=Saccharomyces cerevisiae (strain ATCC 204508 / S288c) OX=559292 GN=PTI1 PE=1 SV=2	1.58859	0.214741
P38313	AME1	Inner kinetochore subunit AME1 OS=Saccharomyces cerevisiae (strain ATCC 204508 / S288c) OX=559292 GN=AME1 PE=1 SV=1	0
Q08206	YOL036W	Uncharacterized protein YOL036W OS=Saccharomyces cerevisiae (strain ATCC 204508 / S288c) OX=559292 GN=YOL036W PE=1 SV=1	0	0.00182
Q03151	MTG1	Mitochondrial GTPase 1 OS=Saccharomyces cerevisiae (strain ATCC 204508 / S288c) OX=559292 GN=MTG1 PE=1 SV=1	1.06146	0.327846
P32863	RAD54	DNA repair and recombination protein RAD54 OS=Saccharomyces cerevisiae (strain ATCC 204508 / S288c) OX=559292 GN=RAD54 PE=1 SV=1	1.02529	0.403319
P40416	ATM1	Iron-sulfur clusters transporter ATM1, mitochondrial OS=Saccharomyces cerevisiae (strain ATCC 204508 / S288c) OX=559292 GN=ATM1 PE=1 SV=2	0.778163	0.623573
Q12415	TFC7	Transcription factor tau 55 kDa subunit OS=Saccharomyces cerevisiae (strain ATCC 204508 / S288c) OX=559292 GN=TFC7 PE=1 SV=1	0.962187	0.138252
P50111	ZDS1	Protein ZDS1 OS=Saccharomyces cerevisiae (strain ATCC 204508 / S288c) OX=559292 GN=ZDS1 PE=1 SV=1	0.98138	0.475829
Q07555	YDL129W	Uncharacterized protein YDL129W OS=Saccharomyces cerevisiae (strain ATCC 204508 / S288c) OX=559292 GN=YDL129W PE=1 SV=1	1.52235	0.202066
Q01448	HPC2	Histone promoter control protein 2 OS=Saccharomyces cerevisiae (strain ATCC 204508 / S288c) OX=559292 GN=HPC2 PE=1 SV=2	2.41937	0.02179
P40342	SWM2	Nucleolar protein SWM2 OS=Saccharomyces cerevisiae (strain ATCC 204508 / S288c) OX=559292 GN=SWM2 PE=1 SV=1	2.18783	0.104439
P08004	CHS1	Chitin synthase 1 OS=Saccharomyces cerevisiae (strain ATCC 204508 / S288c) OX=559292 GN=CHS1 PE=1 SV=2	0	0.001296
Q07834	YLL032C	KH domain-containing protein YLL032C OS=Saccharomyces cerevisiae (strain ATCC 204508 / S288c) OX=559292 GN=YLL032C PE=1 SV=1	0	0.032925
Q05812	MSC3	Meiotic sister-chromatid recombination protein 3 OS=Saccharomyces cerevisiae (strain ATCC 204508 / S288c) OX=559292 GN=MSC3 PE=1 SV=1	0	0.000438
P40564	DJP1	DnaJ-like protein 1 OS=Saccharomyces cerevisiae (strain ATCC 204508 / S288c) OX=559292 GN=DJP1 PE=1 SV=1	1.74859	0.033999
P49723	RNR4	Ribonucleoside-diphosphate reductase small chain 2 OS=Saccharomyces cerevisiae (strain ATCC 204508 / S288c) OX=559292 GN=RNR4 PE=1 SV=1	1.64718	0.127616
P40366	DLS1	Protein DLS1 OS=Saccharomyces cerevisiae (strain ATCC 204508 / S288c) OX=559292 GN=DLS1 PE=1 SV=1	0
Q03266	ABZ2	Aminodeoxychorismate lyase OS=Saccharomyces cerevisiae (strain ATCC 204508 / S288c) OX=559292 GN=ABZ2 PE=1 SV=1	0.939956	0.591572
Q05515	SVF1	Survival factor 1 OS=Saccharomyces cerevisiae (strain ATCC 204508 / S288c) OX=559292 GN=SVF1 PE=1 SV=1	0.869766	0.735854
P15274	AMD1	AMP deaminase OS=Saccharomyces cerevisiae (strain ATCC 204508 / S288c) OX=559292 GN=AMD1 PE=1 SV=2	0.345972	0.07444
P06208	LEU4	2-isopropylmalate synthase OS=Saccharomyces cerevisiae (strain ATCC 204508 / S288c) OX=559292 GN=LEU4 PE=1 SV=1	0.863121	0.601116
P36047	SDS22	Protein phosphatase 1 regulatory subunit SDS22 OS=Saccharomyces cerevisiae (strain ATCC 204508 / S288c) OX=559292 GN=SDS22 PE=1 SV=1	0
Q12267	SMC4	Structural maintenance of chromosomes protein 4 OS=Saccharomyces cerevisiae (strain ATCC 204508 / S288c) OX=559292 GN=SMC4 PE=1 SV=1	0
P26370	UGA3	Transcriptional activator protein UGA3 OS=Saccharomyces cerevisiae (strain ATCC 204508 / S288c) OX=559292 GN=UGA3 PE=1 SV=1	1.24444	0.438034
Q99359	RAD61	Protein RAD61 OS=Saccharomyces cerevisiae (strain ATCC 204508 / S288c) OX=559292 GN=RAD61 PE=1 SV=1	0.085523	0.005484
Q08236	AVO1	Target of rapamycin complex 2 subunit AVO1 OS=Saccharomyces cerevisiae (strain ATCC 204508 / S288c) OX=559292 GN=AVO1 PE=1 SV=1	1.10431	0.580869
P32774	TOA2	Transcription initiation factor IIA subunit 2 OS=Saccharomyces cerevisiae (strain ATCC 204508 / S288c) OX=559292 GN=TOA2 PE=1 SV=1	5.73047	0.034524
P36007	SRY1	L-threo-3-hydroxyaspartate ammonia-lyase OS=Saccharomyces cerevisiae (strain ATCC 204508 / S288c) OX=559292 GN=SRY1 PE=1 SV=1	0.671441	0.167428
P22768	ARG1	Argininosuccinate synthase OS=Saccharomyces cerevisiae (strain ATCC 204508 / S288c) OX=559292 GN=ARG1 PE=1 SV=3	0.244348	0.259622
P47154	STE24	CAAX prenyl protease 1 OS=Saccharomyces cerevisiae (strain ATCC 204508 / S288c) OX=559292 GN=STE24 PE=1 SV=1	0.588179	0.52367
P39102	XDJ1	DnaJ protein homolog XDJ1 OS=Saccharomyces cerevisiae (strain ATCC 204508 / S288c) OX=559292 GN=XDJ1 PE=1 SV=2	0
P0CE41	HAP1	Heme-responsive zinc finger transcription factor HAP1 OS=Saccharomyces cerevisiae (strain ATCC 204508 / S288c) OX=559292 GN=HAP1 PE=1 SV=1	2.38026	0.024696
Q99314	SAS5	Something about silencing protein 5 OS=Saccharomyces cerevisiae (strain ATCC 204508 / S288c) OX=559292 GN=SAS5 PE=1 SV=1	0
P46673	NUP85	Nucleoporin NUP85 OS=Saccharomyces cerevisiae (strain ATCC 204508 / S288c) OX=559292 GN=NUP85 PE=1 SV=1	1.57602	0.175889
P50106	RPA14	DNA-directed RNA polymerase I subunit RPA14 OS=Saccharomyces cerevisiae (strain ATCC 204508 / S288c) OX=559292 GN=RPA14 PE=1 SV=1	0	0.087223
Q03104	MSC1	Meiotic sister chromatid recombination protein 1 OS=Saccharomyces cerevisiae (strain ATCC 204508 / S288c) OX=559292 GN=MSC1 PE=1 SV=1	1.12744	0.380788
P28272	URA1	Dihydroorotate dehydrogenase (fumarate) OS=Saccharomyces cerevisiae (strain ATCC 204508 / S288c) OX=559292 GN=URA1 PE=1 SV=1	0.308357	0.973521
P22219	VPS15	Serine/threonine-protein kinase VPS15 OS=Saccharomyces cerevisiae (strain ATCC 204508 / S288c) OX=559292 GN=VPS15 PE=1 SV=4	0
P40357	SEC9	Protein transport protein SEC9 OS=Saccharomyces cerevisiae (strain ATCC 204508 / S288c) OX=559292 GN=SEC9 PE=1 SV=1	0.75926	0.631521
Q12040	YOR283W	Broad-specificity phosphatase YOR283W OS=Saccharomyces cerevisiae (strain ATCC 204508 / S288c) OX=559292 GN=YOR283W PE=1 SV=1	0.646269	0.400358
P29952	PMI40	Mannose-6-phosphate isomerase OS=Saccharomyces cerevisiae (strain ATCC 204508 / S288c) OX=559292 GN=PMI40 PE=1 SV=4	0.638459	0.517643
P33307	CSE1	Importin alpha re-exporter OS=Saccharomyces cerevisiae (strain ATCC 204508 / S288c) OX=559292 GN=CSE1 PE=1 SV=2	0.498657	0.739579
Q08645	MET7	Folylpolyglutamate synthase OS=Saccharomyces cerevisiae (strain ATCC 204508 / S288c) OX=559292 GN=MET7 PE=1 SV=1	0
Q06204	NGK1	Putative hexokinase YLR446W OS=Saccharomyces cerevisiae (strain ATCC 204508 / S288c) OX=559292 GN=YLR446W PE=3 SV=1	1.07827	0.800048
P08465	MET2	Homoserine O-acetyltransferase OS=Saccharomyces cerevisiae (strain ATCC 204508 / S288c) OX=559292 GN=MET2 PE=1 SV=2	0
P42838	LEM3	Alkylphosphocholine resistance protein LEM3 OS=Saccharomyces cerevisiae (strain ATCC 204508 / S288c) OX=559292 GN=LEM3 PE=1 SV=1	1.10299	0.265123
P40046	VTC1	Vacuolar transporter chaperone 1 OS=Saccharomyces cerevisiae (strain ATCC 204508 / S288c) OX=559292 GN=VTC1 PE=1 SV=3	1.49531	0.461078
P03870	FLP1	Site-specific recombinase Flp OS=Saccharomyces cerevisiae (strain ATCC 204508 / S288c) OX=559292 GN=FLP1 PE=1 SV=1	0.638559	0.952608
P36519	MRPL7	54S ribosomal protein L7, mitochondrial OS=Saccharomyces cerevisiae (strain ATCC 204508 / S288c) OX=559292 GN=MRPL7 PE=1 SV=2	9.101	0.030817
Q03702	CCE1	Cruciform cutting endonuclease 1, mitochondrial OS=Saccharomyces cerevisiae (strain ATCC 204508 / S288c) OX=559292 GN=CCE1 PE=1 SV=1	2.96073	0.011564
P40355	MNN14	Uncharacterized protein YJR061W OS=Saccharomyces cerevisiae (strain ATCC 204508 / S288c) OX=559292 GN=YJR061W PE=4 SV=2	0.746447	0.099494
P36168	ESL2	EST/SMG-like protein 2 OS=Saccharomyces cerevisiae (strain ATCC 204508 / S288c) OX=559292 GN=ESL2 PE=1 SV=1	0
P38264	PHO88	SRP-independent targeting protein 3 OS=Saccharomyces cerevisiae (strain ATCC 204508 / S288c) OX=559292 GN=PHO88 PE=1 SV=1	1.99884	0.0791
P53258	MDR1	GTPase-activating protein GYP2 OS=Saccharomyces cerevisiae (strain ATCC 204508 / S288c) OX=559292 GN=MDR1 PE=1 SV=1	0.301229	0.487316
P53128	MET13	Methylenetetrahydrofolate reductase 2 OS=Saccharomyces cerevisiae (strain ATCC 204508 / S288c) OX=559292 GN=MET13 PE=1 SV=2	2.14156	0.095591
P40204	SMX2	Small nuclear ribonucleoprotein G OS=Saccharomyces cerevisiae (strain ATCC 204508 / S288c) OX=559292 GN=SMX2 PE=1 SV=1	0
P14843	ARO3	Phospho-2-dehydro-3-deoxyheptonate aldolase, phenylalanine-inhibited OS=Saccharomyces cerevisiae (strain ATCC 204508 / S288c) OX=559292 GN=ARO3 PE=1 SV=1	0
P18634	ART10	Arrestin-related trafficking adapter 10 OS=Saccharomyces cerevisiae (strain ATCC 204508 / S288c) OX=559292 GN=ART10 PE=1 SV=3	1.35933	0.467183
P38967	TAT2	Tryptophan permease OS=Saccharomyces cerevisiae (strain ATCC 204508 / S288c) OX=559292 GN=TAT2 PE=1 SV=1	0
Q12212	SIA1	Protein SIA1 OS=Saccharomyces cerevisiae (strain ATCC 204508 / S288c) OX=559292 GN=SIA1 PE=2 SV=1	0.884151	0.747984
P53140	RMD9	Protein RMD9, mitochondrial OS=Saccharomyces cerevisiae (strain ATCC 204508 / S288c) OX=559292 GN=RMD9 PE=1 SV=1	0	0.003947
P07248	ADR1	Regulatory protein ADR1 OS=Saccharomyces cerevisiae (strain ATCC 204508 / S288c) OX=559292 GN=ADR1 PE=1 SV=2	0.314802	0.530971
P47007	MRX5	MIOREX complex component 5 OS=Saccharomyces cerevisiae (strain ATCC 204508 / S288c) OX=559292 GN=MRX5 PE=1 SV=1	0
Q12052	TGS1	Trimethylguanosine synthase OS=Saccharomyces cerevisiae (strain ATCC 204508 / S288c) OX=559292 GN=TGS1 PE=1 SV=1	1.84272	0.17893
P35732	DEF1	RNA polymerase II degradation factor 1 OS=Saccharomyces cerevisiae (strain ATCC 204508 / S288c) OX=559292 GN=DEF1 PE=1 SV=1	1.71967	0.268362
P43572	EPL1	Enhancer of polycomb-like protein 1 OS=Saccharomyces cerevisiae (strain ATCC 204508 / S288c) OX=559292 GN=EPL1 PE=1 SV=1	0
P46961	GPI2	Phosphatidylinositol N-acetylglucosaminyltransferase GPI2 subunit OS=Saccharomyces cerevisiae (strain ATCC 204508 / S288c) OX=559292 GN=GPI2 PE=1 SV=2	0
Q12280	IQG1	Ras GTPase-activating-like protein IQG1 OS=Saccharomyces cerevisiae (strain ATCC 204508 / S288c) OX=559292 GN=IQG1 PE=1 SV=1	0
P25366	OCA4	Protein OCA4 OS=Saccharomyces cerevisiae (strain ATCC 204508 / S288c) OX=559292 GN=OCA4 PE=1 SV=1	0.984398	0.443521
P38109	ATG42	Putative serine carboxypeptidase YBR139W OS=Saccharomyces cerevisiae (strain ATCC 204508 / S288c) OX=559292 GN=YBR139W PE=1 SV=1	1.56127	0.075806
P14242	PMS1	DNA mismatch repair protein PMS1 OS=Saccharomyces cerevisiae (strain ATCC 204508 / S288c) OX=559292 GN=PMS1 PE=1 SV=3	2.29655	0.314206
P08679	CIT2	Citrate synthase, peroxisomal OS=Saccharomyces cerevisiae (strain ATCC 204508 / S288c) OX=559292 GN=CIT2 PE=1 SV=1	0	1e-06
Q03063	DIG1	Down-regulator of invasive growth 1 OS=Saccharomyces cerevisiae (strain ATCC 204508 / S288c) OX=559292 GN=DIG1 PE=1 SV=1	1.01587	0.942469
Q12751	RTP1	RNA polymerase II assembly factor RTP1 OS=Saccharomyces cerevisiae (strain ATCC 204508 / S288c) OX=559292 GN=RTP1 PE=1 SV=1	0
P53298	OKP1	Inner kinetochore subunit OKP1 OS=Saccharomyces cerevisiae (strain ATCC 204508 / S288c) OX=559292 GN=OKP1 PE=1 SV=1	0.250866	0.000842
P06839	RAD3	General transcription and DNA repair factor IIH helicase subunit XPD OS=Saccharomyces cerevisiae (strain ATCC 204508 / S288c) OX=559292 GN=RAD3 PE=1 SV=1	0.689081	0.351629
P53838	BOR1	Boron transporter 1 OS=Saccharomyces cerevisiae (strain ATCC 204508 / S288c) OX=559292 GN=BOR1 PE=1 SV=1	0
P07253	CBP6	Cytochrome B pre-mRNA-processing protein 6 OS=Saccharomyces cerevisiae (strain ATCC 204508 / S288c) OX=559292 GN=CBP6 PE=1 SV=1	0.640104	0.540958
P16550	APA1	Protein APA1 OS=Saccharomyces cerevisiae (strain ATCC 204508 / S288c) OX=559292 GN=APA1 PE=1 SV=4	0
P34110	VPS35	Vacuolar protein sorting-associated protein 35 OS=Saccharomyces cerevisiae (strain ATCC 204508 / S288c) OX=559292 GN=VPS35 PE=1 SV=2	0
Q04728	ARG7	Arginine biosynthesis bifunctional protein ArgJ, mitochondrial OS=Saccharomyces cerevisiae (strain ATCC 204508 / S288c) OX=559292 GN=ARG7 PE=1 SV=1	0
P33308	CSE2	Mediator of RNA polymerase II transcription subunit 9 OS=Saccharomyces cerevisiae (strain ATCC 204508 / S288c) OX=559292 GN=CSE2 PE=1 SV=1	0	0.000397
P50109	PSP2	Protein PSP2 OS=Saccharomyces cerevisiae (strain ATCC 204508 / S288c) OX=559292 GN=PSP2 PE=1 SV=2	0	2e-06
Q03941	CAB5	Dephospho-CoA kinase CAB5 OS=Saccharomyces cerevisiae (strain ATCC 204508 / S288c) OX=559292 GN=CAB5 PE=1 SV=1	1.13034	0.366324
Q08685	CLP1	mRNA cleavage and polyadenylation factor CLP1 OS=Saccharomyces cerevisiae (strain ATCC 204508 / S288c) OX=559292 GN=CLP1 PE=1 SV=1	0	0.000119
P47031	IML2	Inclusion body clearance protein IML2 OS=Saccharomyces cerevisiae (strain ATCC 204508 / S288c) OX=559292 GN=IML2 PE=1 SV=1	0
Q08951	APL5	AP-3 complex subunit delta OS=Saccharomyces cerevisiae (strain ATCC 204508 / S288c) OX=559292 GN=APL5 PE=1 SV=1	1.32066	0.276774
P50079	HSV2	SVP1-like protein 2 OS=Saccharomyces cerevisiae (strain ATCC 204508 / S288c) OX=559292 GN=HSV2 PE=1 SV=1	1.93214	0.281735
P08067	RIP1	Cytochrome b-c1 complex subunit Rieske, mitochondrial OS=Saccharomyces cerevisiae (strain ATCC 204508 / S288c) OX=559292 GN=RIP1 PE=1 SV=1	0
P07273	DST1	Transcription elongation factor S-II OS=Saccharomyces cerevisiae (strain ATCC 204508 / S288c) OX=559292 GN=DST1 PE=1 SV=4	1.4438	0.153028
P34228	SEF1	Putative transcription factor SEF1 OS=Saccharomyces cerevisiae (strain ATCC 204508 / S288c) OX=559292 GN=SEF1 PE=1 SV=4	1.24513	0.189933
P42223	SBE2	Protein SBE2 OS=Saccharomyces cerevisiae (strain ATCC 204508 / S288c) OX=559292 GN=SBE2 PE=1 SV=2	0.606	0.066907
Q12246	LCB4	Sphingoid long chain base kinase 4 OS=Saccharomyces cerevisiae (strain ATCC 204508 / S288c) OX=559292 GN=LCB4 PE=1 SV=1	0
P38335	MTC4	Maintenance of telomere capping protein 4 OS=Saccharomyces cerevisiae (strain ATCC 204508 / S288c) OX=559292 GN=MTC4 PE=1 SV=1	0.0758284	0.736526
P40579	NRE1	Uncharacterized oxidoreductase YIR035C OS=Saccharomyces cerevisiae (strain ATCC 204508 / S288c) OX=559292 GN=YIR035C PE=1 SV=1	1.34545	0.112829
P53836	CAF120	CCR4-NOT transcriptional complex subunit CAF120 OS=Saccharomyces cerevisiae (strain ATCC 204508 / S288c) OX=559292 GN=CAF120 PE=1 SV=1	0
Q06592	HPA2	Histone acetyltransferase HPA2 OS=Saccharomyces cerevisiae (strain ATCC 204508 / S288c) OX=559292 GN=HPA2 PE=1 SV=1	0
Q06406	LSM6	U6 snRNA-associated Sm-like protein LSm6 OS=Saccharomyces cerevisiae (strain ATCC 204508 / S288c) OX=559292 GN=LSM6 PE=1 SV=2	0
Q04347	BUD22	Bud site selection protein 22 OS=Saccharomyces cerevisiae (strain ATCC 204508 / S288c) OX=559292 GN=BUD22 PE=1 SV=1	1.45527	0.069939
